# Supplementary material for: Fuzzy-clustering and fuzzy network based interpretable fuzzy model for prediction
Source: Sci Rep. 2022 Sep 29;12:16279. doi: 10.1038/s41598-022-20015-y (PMC9523042; doi:10.1038/s41598-022-20015-y)
Supplement: Supplementary file 1 — Supplementary Information. [file 41598_2022_20015_MOESM1_ESM.zip]

Archive with 20 entries (18 files):
- 6 dataset-standard.xlsx
- matlab functions/
- matlab functions/bool2relat_v4.m
- matlab functions/feedback_equivalence.m
- matlab functions/generate_permutations.m
- matlab functions/horizontal_merging_v4.m
- matlab functions/input_augmentation.m
- matlab functions/output_merging_v4.m
- matlab functions/output_permutation.m
- matlab functions/vertical_merging_v4.m
- raw datasets/
- raw datasets/boston.xlsx
- raw datasets/Concrete Compressive Strength Data Set.txt
- raw datasets/Concrete_Data.xls
- raw datasets/Concrete_Readme.txt
- raw datasets/diabetes.xlsx
- raw datasets/QUES.xlsx
- raw datasets/redwine.xlsx
- raw datasets/whitewine.xlsx
- redme.txt
