# Supplementary material for: Fuzzy-clustering and fuzzy network based interpretable fuzzy model for prediction
Source: Sci Rep. 2022 Sep 29;12:16279. doi: 10.1038/s41598-022-20015-y (PMC9523042; doi:10.1038/s41598-022-20015-y)
Supplement: Supplementary file 1 — Supplementary Information. [file 41598_2022_20015_MOESM1_ESM.zip › 6 dataset-standard.xlsx]

## Sheet: whitewine
0	0.107843	0.126506	0.333333
0.0645161	0.22549	0.138554	0.333333
0.0645161	0.284314	0.0722892	0.166667
0.0806452	0.0980392	0.277108	0.833333
0.0806452	0.0980392	0.289157	0.5
0.0806452	0.117647	0.180723	0.5
0.0806452	0.196078	0.295181	0.333333
0.0806452	0.27451	0.0963855	0.333333
0.0806452	0.284314	0.295181	0.5
0.0806452	0.343137	0.210843	0.333333
0.0806452	0.5	0.228916	0
0.0967742	0.0588235	0.198795	0.333333
0.0967742	0.127451	0.174699	0.333333
0.0967742	0.137255	0.144578	0.5
0.0967742	0.137255	0.253012	0.666667
0.0967742	0.156863	0.23494	0.333333
0.0967742	0.186275	0.114458	0.166667
0.0967742	0.186275	0.168675	0.5
0.0967742	0.186275	0.295181	0.333333
0.0967742	0.196078	0.180723	0.333333
0.0967742	0.22549	0.415663	0.333333
0.0967742	0.254902	0.186747	0.333333
0.0967742	0.254902	0.349398	0.333333
0.0967742	0.27451	0.325301	0.166667
0.0967742	0.27451	0.343373	0.333333
0.0967742	0.313725	0.373494	0.166667
0.0967742	0.352941	0.120482	0.333333
0.112903	0.0784314	0.162651	0.666667
0.112903	0.0784314	0.180723	0.666667
0.112903	0.0980392	0.198795	0.666667
0.112903	0.107843	0.596386	0.5
0.112903	0.117647	0.409639	0.333333
0.112903	0.127451	0.162651	0.333333
0.112903	0.127451	0.295181	0.5
0.112903	0.127451	0.409639	0.333333
0.112903	0.137255	0.138554	0.333333
0.112903	0.147059	0.150602	0.333333
0.112903	0.147059	0.174699	0.5
0.112903	0.156863	0.186747	0.333333
0.112903	0.156863	0.246988	0.333333
0.112903	0.156863	0.295181	0.333333
0.112903	0.166667	0.156627	0.5
0.112903	0.176471	0.0903614	0.333333
0.112903	0.186275	0.186747	0.333333
0.112903	0.186275	0.445783	0.333333
0.112903	0.186275	0.475904	0.333333
0.112903	0.196078	0.0963855	0.5
0.112903	0.196078	0.162651	0.333333
0.112903	0.196078	0.168675	0.333333
0.112903	0.196078	0.240964	0.333333
0.112903	0.196078	0.46988	0.333333
0.112903	0.205882	0.180723	0.5
0.112903	0.215686	0.120482	0.166667
0.112903	0.215686	0.445783	0.333333
0.112903	0.22549	0.439759	0.333333
0.112903	0.22549	0.445783	0.333333
0.112903	0.235294	0.138554	0.333333
0.112903	0.235294	0.331325	0.5
0.112903	0.254902	0.150602	0.5
0.112903	0.254902	0.180723	0.333333
0.112903	0.27451	0.355422	0.333333
0.112903	0.284314	0.403614	0.333333
0.112903	0.303922	0.373494	0.333333
0.112903	0.303922	0.379518	0.5
0.112903	0.313725	0.313253	0.333333
0.112903	0.313725	0.337349	0.333333
0.112903	0.323529	0.39759	0.333333
0.112903	0.343137	0.36747	0.333333
0.112903	0.352941	0.295181	0.5
0.112903	0.352941	0.373494	0.5
0.112903	0.372549	0.391566	0.333333
0.112903	0.578431	0.0421687	0.166667
0.112903	0.602941	0.331325	0.333333
0.129032	0.0686275	0.192771	0.5
0.129032	0.0882353	0.26506	0.833333
0.129032	0.0882353	0.325301	0.5
0.129032	0.107843	0.162651	0.833333
0.129032	0.107843	0.246988	0.5
0.129032	0.117647	0.144578	0.5
0.129032	0.117647	0.259036	0.5
0.129032	0.117647	0.301205	0.5
0.129032	0.127451	0.168675	0.833333
0.129032	0.127451	0.216867	0.333333
0.129032	0.127451	0.289157	0.5
0.129032	0.127451	0.301205	0.333333
0.129032	0.127451	0.307229	0.5
0.129032	0.137255	0.138554	0.5
0.129032	0.137255	0.150602	0.333333
0.129032	0.137255	0.301205	0.5
0.129032	0.147059	0.192771	0.666667
0.129032	0.147059	0.216867	0.333333
0.129032	0.147059	0.216867	0.5
0.129032	0.147059	0.253012	0.333333
0.129032	0.147059	0.271084	0.333333
0.129032	0.147059	0.385542	0.333333
0.129032	0.147059	0.409639	0.333333
0.129032	0.156863	0.162651	0.333333
0.129032	0.156863	0.186747	0.333333
0.129032	0.156863	0.192771	0.333333
0.129032	0.156863	0.373494	0.333333
0.129032	0.166667	0.319277	0.333333
0.129032	0.176471	0.0903614	0.333333
0.129032	0.176471	0.156627	0.333333
0.129032	0.176471	0.277108	0.5
0.129032	0.176471	0.445783	0.333333
0.129032	0.186275	0.0903614	0.333333
0.129032	0.186275	0.174699	0.5
0.129032	0.186275	0.216867	0.5
0.129032	0.196078	0.138554	0.333333
0.129032	0.196078	0.198795	0.5
0.129032	0.196078	0.379518	0.166667
0.129032	0.205882	0.138554	0.333333
0.129032	0.205882	0.289157	0.333333
0.129032	0.22549	0.222892	0.166667
0.129032	0.22549	0.295181	0.333333
0.129032	0.230392	0.120482	0.333333
0.129032	0.235294	0.10241	0.5
0.129032	0.235294	0.144578	0.333333
0.129032	0.235294	0.150602	0.333333
0.129032	0.235294	0.156627	0.333333
0.129032	0.245098	0.120482	0.333333
0.129032	0.245098	0.168675	0.5
0.129032	0.245098	0.289157	0.333333
0.129032	0.254902	0.325301	0.333333
0.129032	0.254902	0.325301	0.5
0.129032	0.254902	0.39759	0.5
0.129032	0.264706	0.120482	0.5
0.129032	0.264706	0.144578	0.333333
0.129032	0.264706	0.156627	0.333333
0.129032	0.264706	0.289157	0.333333
0.129032	0.27451	0.192771	0.333333
0.129032	0.284314	0.307229	0.333333
0.129032	0.313725	0.108434	0.333333
0.129032	0.352941	0.26506	0.666667
0.129032	0.372549	0.277108	0.333333
0.129032	0.421569	0.156627	0.333333
0.129032	0.45098	0	0.333333
0.145161	0.0784314	0.162651	0.333333
0.145161	0.0784314	0.325301	0.5
0.145161	0.0882353	0.253012	0.5
0.145161	0.0882353	0.427711	0.333333
0.145161	0.0980392	0.186747	0.5
0.145161	0.0980392	0.433735	0.333333
0.145161	0.107843	0.156627	0.5
0.145161	0.117647	0.180723	0.833333
0.145161	0.117647	0.228916	0.5
0.145161	0.127451	0.210843	0.5
0.145161	0.127451	0.349398	0.333333
0.145161	0.137255	0.120482	0.5
0.145161	0.137255	0.246988	0.5
0.145161	0.147059	0.210843	0.333333
0.145161	0.156863	0.180723	0.5
0.145161	0.156863	0.253012	0.5
0.145161	0.166667	0.204819	0.333333
0.145161	0.166667	0.216867	0.666667
0.145161	0.166667	0.295181	0.333333
0.145161	0.176471	0.144578	0.333333
0.145161	0.176471	0.180723	0.5
0.145161	0.176471	0.186747	0.5
0.145161	0.176471	0.259036	0.333333
0.145161	0.176471	0.355422	0.166667
0.145161	0.186275	0.13253	0.333333
0.145161	0.186275	0.144578	0.333333
0.145161	0.186275	0.192771	0.333333
0.145161	0.186275	0.26506	0.333333
0.145161	0.186275	0.277108	0.333333
0.145161	0.186275	0.349398	0.5
0.145161	0.186275	0.36747	0.333333
0.145161	0.196078	0.144578	0.5
0.145161	0.196078	0.168675	0.166667
0.145161	0.196078	0.168675	0.5
0.145161	0.196078	0.210843	0.333333
0.145161	0.196078	0.259036	0.333333
0.145161	0.196078	0.349398	0.333333
0.145161	0.20098	0.295181	0.5
0.145161	0.205882	0.240964	0.333333
0.145161	0.205882	0.26506	0.333333
0.145161	0.205882	0.403614	0.5
0.145161	0.215686	0.301205	0.5
0.145161	0.215686	0.427711	0.333333
0.145161	0.235294	0.0903614	0.333333
0.145161	0.235294	0.10241	0.333333
0.145161	0.235294	0.108434	0.333333
0.145161	0.235294	0.13253	0.333333
0.145161	0.235294	0.373494	0.5
0.145161	0.245098	0.120482	0.333333
0.145161	0.264706	0.120482	0.5
0.145161	0.264706	0.174699	0.5
0.145161	0.27451	0.0843373	0.333333
0.145161	0.279412	0.0843373	0.333333
0.145161	0.284314	0.0963855	0.333333
0.145161	0.303922	0.23494	0.5
0.145161	0.323529	0.385542	0.333333
0.145161	0.529412	0.0722892	0.333333
0.145161	0.54902	0.0481928	0.166667
0.16129	0.0245098	0.204819	0.5
0.16129	0.0392157	0.204819	0.5
0.16129	0.0490196	0.180723	0.333333
0.16129	0.0588235	0.162651	0.333333
0.16129	0.0686275	0.168675	0.666667
0.16129	0.0686275	0.198795	0.666667
0.16129	0.0784314	0.180723	0.166667
0.16129	0.0784314	0.192771	0.5
0.16129	0.0882353	0.168675	0.666667
0.16129	0.0980392	0.180723	0.666667
0.16129	0.0980392	0.186747	0.5
0.16129	0.0980392	0.445783	0.5
0.16129	0.117647	0.198795	0.166667
0.16129	0.117647	0.259036	0.666667
0.16129	0.127451	0.156627	0.333333
0.16129	0.127451	0.481928	0.333333
0.16129	0.137255	0.120482	0.5
0.16129	0.137255	0.13253	0.5
0.16129	0.137255	0.180723	0.5
0.16129	0.137255	0.192771	0.5
0.16129	0.137255	0.210843	0.5
0.16129	0.137255	0.222892	0.5
0.16129	0.137255	0.301205	0.5
0.16129	0.147059	0.114458	0.333333
0.16129	0.147059	0.180723	0.5
0.16129	0.147059	0.228916	0.5
0.16129	0.147059	0.23494	0.5
0.16129	0.147059	0.23494	0.666667
0.16129	0.156863	0.150602	0.333333
0.16129	0.156863	0.162651	0.333333
0.16129	0.156863	0.174699	0.333333
0.16129	0.156863	0.204819	0.333333
0.16129	0.156863	0.204819	0.5
0.16129	0.156863	0.283133	0.333333
0.16129	0.166667	0.162651	0.333333
0.16129	0.166667	0.168675	0.666667
0.16129	0.166667	0.216867	0.5
0.16129	0.166667	0.23494	0.5
0.16129	0.176471	0.108434	0.333333
0.16129	0.176471	0.13253	0.333333
0.16129	0.176471	0.150602	0.333333
0.16129	0.176471	0.259036	0.333333
0.16129	0.176471	0.313253	0.333333
0.16129	0.176471	0.349398	0.333333
0.16129	0.186275	0.108434	0.333333
0.16129	0.186275	0.150602	0.333333
0.16129	0.186275	0.259036	0.333333
0.16129	0.186275	0.259036	0.5
0.16129	0.186275	0.343373	0.333333
0.16129	0.196078	0.10241	0.5
0.16129	0.196078	0.150602	0.166667
0.16129	0.196078	0.150602	0.333333
0.16129	0.196078	0.156627	0.5
0.16129	0.196078	0.174699	0.333333
0.16129	0.196078	0.210843	0.166667
0.16129	0.196078	0.253012	0.666667
0.16129	0.196078	0.277108	0.166667
0.16129	0.196078	0.301205	0.333333
0.16129	0.196078	0.313253	0.5
0.16129	0.205882	0.0843373	0.333333
0.16129	0.205882	0.0963855	0.5
0.16129	0.205882	0.150602	0.5
0.16129	0.205882	0.168675	0.333333
0.16129	0.205882	0.180723	0.333333
0.16129	0.205882	0.222892	0.333333
0.16129	0.205882	0.295181	0.5
0.16129	0.215686	0.0963855	0.333333
0.16129	0.215686	0.10241	0.333333
0.16129	0.215686	0.126506	0.333333
0.16129	0.215686	0.174699	0.5
0.16129	0.215686	0.228916	0.333333
0.16129	0.220588	0.240964	0.333333
0.16129	0.22549	0.156627	0.333333
0.16129	0.22549	0.192771	0.333333
0.16129	0.22549	0.253012	0.333333
0.16129	0.22549	0.295181	0.166667
0.16129	0.235294	0.0722892	0.333333
0.16129	0.235294	0.162651	0.5
0.16129	0.235294	0.204819	0.333333
0.16129	0.235294	0.283133	0.333333
0.16129	0.245098	0.138554	0.333333
0.16129	0.245098	0.26506	0.333333
0.16129	0.254902	0.120482	0.166667
0.16129	0.254902	0.144578	0.666667
0.16129	0.254902	0.295181	0.5
0.16129	0.264706	0.277108	0.333333
0.16129	0.27451	0.156627	0.333333
0.16129	0.27451	0.186747	0.5
0.16129	0.27451	0.349398	0.333333
0.16129	0.284314	0.114458	0.5
0.16129	0.284314	0.307229	0.333333
0.16129	0.294118	0.301205	0.5
0.16129	0.303922	0.10241	0.5
0.16129	0.303922	0.277108	0.333333
0.16129	0.303922	0.325301	0.5
0.16129	0.323529	0.162651	0.5
0.16129	0.333333	0.0783133	0.333333
0.16129	0.333333	0.277108	0.333333
0.16129	0.333333	0.445783	0.5
0.16129	0.338235	0.240964	0.333333
0.16129	0.343137	0.295181	0.166667
0.16129	0.352941	0.120482	0.333333
0.16129	0.362745	0.253012	0.333333
0.16129	0.372549	0.246988	0.333333
0.16129	0.372549	0.295181	0.333333
0.16129	0.392157	0.0722892	0.333333
0.16129	0.401961	0.343373	0.333333
0.16129	0.411765	0.0963855	0.333333
0.16129	0.421569	0.144578	0.333333
0.16129	0.441176	0.0120482	0.333333
0.16129	0.45098	0.168675	0.333333
0.16129	0.490196	0.180723	0.333333
0.16129	0.504902	0.0843373	0.166667
0.16129	0.578431	0.180723	0.166667
0.16129	0.720588	0.0542169	0.333333
0.177419	0.0686275	0.162651	0.5
0.177419	0.0784314	0.180723	0.333333
0.177419	0.0833333	0.144578	0.333333
0.177419	0.0882353	0.204819	0.5
0.177419	0.0882353	0.240964	0.5
0.177419	0.0980392	0.216867	0.5
0.177419	0.0980392	0.222892	0.333333
0.177419	0.0980392	0.23494	0.333333
0.177419	0.0980392	0.23494	0.5
0.177419	0.107843	0.168675	0.5
0.177419	0.107843	0.180723	0.5
0.177419	0.107843	0.180723	0.666667
0.177419	0.107843	0.186747	0.666667
0.177419	0.107843	0.198795	0.333333
0.177419	0.107843	0.295181	0.666667
0.177419	0.107843	0.349398	0.5
0.177419	0.117647	0.162651	0.5
0.177419	0.117647	0.168675	0.5
0.177419	0.117647	0.355422	0.5
0.177419	0.127451	0.162651	0.333333
0.177419	0.127451	0.26506	0.333333
0.177419	0.137255	0.174699	0.5
0.177419	0.137255	0.240964	0.666667
0.177419	0.137255	0.271084	0.5
0.177419	0.137255	0.337349	0.333333
0.177419	0.137255	0.349398	0.333333
0.177419	0.147059	0.0903614	0.333333
0.177419	0.147059	0.210843	0.5
0.177419	0.147059	0.277108	0.5
0.177419	0.147059	0.301205	0.5
0.177419	0.156863	0.138554	0.333333
0.177419	0.156863	0.150602	0.333333
0.177419	0.156863	0.186747	0.5
0.177419	0.166667	0.180723	0.5
0.177419	0.166667	0.192771	0.5
0.177419	0.166667	0.222892	0.333333
0.177419	0.166667	0.228916	0.333333
0.177419	0.166667	0.246988	0.333333
0.177419	0.166667	0.253012	0.5
0.177419	0.166667	0.253012	0.666667
0.177419	0.166667	0.271084	0.333333
0.177419	0.176471	0.198795	0.666667
0.177419	0.176471	0.204819	0.666667
0.177419	0.176471	0.253012	0.5
0.177419	0.176471	0.277108	0.333333
0.177419	0.176471	0.319277	0.5
0.177419	0.186275	0.246988	0.333333
0.177419	0.196078	0.150602	0.5
0.177419	0.196078	0.162651	0.5
0.177419	0.196078	0.180723	0.5
0.177419	0.196078	0.204819	0.333333
0.177419	0.196078	0.253012	0.333333
0.177419	0.196078	0.271084	0.333333
0.177419	0.196078	0.325301	0.5
0.177419	0.196078	0.361446	0.5
0.177419	0.205882	0.108434	0.333333
0.177419	0.205882	0.26506	0.333333
0.177419	0.205882	0.271084	0.333333
0.177419	0.215686	0.150602	0.333333
0.177419	0.215686	0.180723	0.5
0.177419	0.215686	0.26506	0.333333
0.177419	0.215686	0.271084	0.5
0.177419	0.215686	0.307229	0.5
0.177419	0.220588	0.13253	0.333333
0.177419	0.22549	0.156627	0.333333
0.177419	0.22549	0.301205	0.333333
0.177419	0.22549	0.313253	0.5
0.177419	0.22549	0.319277	0.333333
0.177419	0.235294	0.138554	0.333333
0.177419	0.235294	0.144578	0
0.177419	0.235294	0.204819	0.333333
0.177419	0.245098	0.246988	0.333333
0.177419	0.254902	0.120482	0.333333
0.177419	0.254902	0.180723	0.5
0.177419	0.254902	0.186747	0.333333
0.177419	0.259804	0.307229	0.333333
0.177419	0.264706	0.0180723	0.333333
0.177419	0.264706	0.168675	0.666667
0.177419	0.264706	0.186747	0.333333
0.177419	0.264706	0.228916	0.5
0.177419	0.264706	0.283133	0.333333
0.177419	0.27451	0.246988	0.333333
0.177419	0.27451	0.319277	0.333333
0.177419	0.289216	0.240964	0.333333
0.177419	0.303922	0.186747	0.333333
0.177419	0.323529	0.204819	0.333333
0.177419	0.343137	0.162651	0.166667
0.177419	0.348039	0.228916	0.5
0.177419	0.352941	0.108434	0.333333
0.177419	0.421569	0.180723	0.333333
0.177419	0.441176	0.144578	0.166667
0.177419	0.465686	0.156627	0.333333
0.177419	0.470588	0.0722892	0.166667
0.177419	0.470588	0.0963855	0.5
0.177419	0.470588	0.13253	0.333333
0.177419	0.509804	0.120482	0.333333
0.177419	0.54902	0.277108	0
0.177419	0.593137	0.126506	0.5
0.177419	0.612745	0.060241	0.333333
0.193548	0.0245098	0.192771	0.5
0.193548	0.0392157	0.156627	0.333333
0.193548	0.0392157	0.192771	0.5
0.193548	0.0490196	0.162651	0.5
0.193548	0.0490196	0.192771	0.5
0.193548	0.0588235	0.150602	0.5
0.193548	0.0588235	0.168675	0.5
0.193548	0.0686275	0.295181	0.333333
0.193548	0.0784314	0.150602	0.5
0.193548	0.0784314	0.192771	0.333333
0.193548	0.0784314	0.439759	0.333333
0.193548	0.0882353	0.174699	0.5
0.193548	0.0980392	0.144578	0.5
0.193548	0.0980392	0.168675	0.5
0.193548	0.0980392	0.295181	0.333333
0.193548	0.107843	0.150602	0.5
0.193548	0.107843	0.186747	0.5
0.193548	0.117647	0.108434	0.333333
0.193548	0.117647	0.156627	0.333333
0.193548	0.117647	0.174699	0.5
0.193548	0.117647	0.204819	0.5
0.193548	0.117647	0.222892	0.5
0.193548	0.117647	0.240964	0.5
0.193548	0.117647	0.246988	0.333333
0.193548	0.117647	0.295181	0.5
0.193548	0.117647	0.36747	0.5
0.193548	0.127451	0.295181	0.333333
0.193548	0.127451	0.331325	0.333333
0.193548	0.127451	0.433735	0.333333
0.193548	0.127451	0.487952	0.5
0.193548	0.127451	0.60241	0.5
0.193548	0.137255	0.162651	0.5
0.193548	0.137255	0.168675	0.5
0.193548	0.137255	0.216867	0.333333
0.193548	0.137255	0.271084	0.5
0.193548	0.137255	0.433735	0.5
0.193548	0.147059	0.150602	0.5
0.193548	0.147059	0.156627	0.166667
0.193548	0.147059	0.180723	0.5
0.193548	0.147059	0.210843	0.333333
0.193548	0.147059	0.253012	0.333333
0.193548	0.147059	0.493976	0.5
0.193548	0.156863	0.162651	0.333333
0.193548	0.156863	0.180723	0.5
0.193548	0.156863	0.228916	0.333333
0.193548	0.156863	0.23494	0.5
0.193548	0.156863	0.331325	0.333333
0.193548	0.166667	0.114458	0.333333
0.193548	0.166667	0.156627	0.333333
0.193548	0.166667	0.192771	0.5
0.193548	0.166667	0.216867	0.333333
0.193548	0.166667	0.26506	0.333333
0.193548	0.166667	0.289157	0.5
0.193548	0.166667	0.295181	0.5
0.193548	0.166667	0.301205	0.333333
0.193548	0.166667	0.307229	0.333333
0.193548	0.166667	0.445783	0.5
0.193548	0.176471	0.13253	0.333333
0.193548	0.176471	0.174699	0.5
0.193548	0.176471	0.192771	0.5
0.193548	0.176471	0.204819	0.5
0.193548	0.186275	0.13253	0.333333
0.193548	0.186275	0.150602	0.5
0.193548	0.186275	0.162651	0.5
0.193548	0.186275	0.295181	0.5
0.193548	0.186275	0.415663	0.5
0.193548	0.186275	0.445783	0.5
0.193548	0.196078	0.150602	0.333333
0.193548	0.196078	0.26506	0.333333
0.193548	0.196078	0.271084	0.5
0.193548	0.196078	0.337349	0.5
0.193548	0.20098	0.192771	0.333333
0.193548	0.205882	0.0301205	0.333333
0.193548	0.205882	0.108434	0.333333
0.193548	0.205882	0.156627	0.166667
0.193548	0.215686	0.13253	0.333333
0.193548	0.215686	0.144578	0.333333
0.193548	0.215686	0.150602	0.333333
0.193548	0.215686	0.253012	0.333333
0.193548	0.22549	0.228916	0.333333
0.193548	0.22549	0.301205	0.333333
0.193548	0.235294	0.0783133	0.333333
0.193548	0.235294	0.144578	0.333333
0.193548	0.235294	0.156627	0.5
0.193548	0.235294	0.23494	0.5
0.193548	0.235294	0.289157	0.333333
0.193548	0.235294	0.349398	0.333333
0.193548	0.240196	0.493976	0.333333
0.193548	0.245098	0.144578	0.333333
0.193548	0.245098	0.156627	0.333333
0.193548	0.245098	0.385542	0.333333
0.193548	0.254902	0.060241	0.333333
0.193548	0.254902	0.0903614	0.333333
0.193548	0.254902	0.108434	0.333333
0.193548	0.254902	0.162651	0.5
0.193548	0.254902	0.168675	0.5
0.193548	0.254902	0.23494	0.5
0.193548	0.254902	0.445783	0.333333
0.193548	0.264706	0.0240964	0.333333
0.193548	0.264706	0.0421687	0.333333
0.193548	0.264706	0.168675	0.5
0.193548	0.264706	0.283133	0.333333
0.193548	0.27451	0.289157	0.333333
0.193548	0.27451	0.295181	0.333333
0.193548	0.284314	0.283133	0.333333
0.193548	0.294118	0.0843373	0.166667
0.193548	0.294118	0.108434	0.166667
0.193548	0.294118	0.144578	0.333333
0.193548	0.294118	0.150602	0.333333
0.193548	0.294118	0.204819	0.333333
0.193548	0.294118	0.228916	0.333333
0.193548	0.313725	0.144578	0.333333
0.193548	0.313725	0.228916	0.333333
0.193548	0.323529	0.0301205	0.5
0.193548	0.323529	0.13253	0.333333
0.193548	0.333333	0.138554	0.5
0.193548	0.333333	0.186747	0.5
0.193548	0.343137	0.240964	0.333333
0.193548	0.352941	0.108434	0.333333
0.193548	0.352941	0.240964	0.333333
0.193548	0.362745	0.439759	0.333333
0.193548	0.382353	0.126506	0.333333
0.193548	0.382353	0.204819	0.333333
0.193548	0.382353	0.295181	0.333333
0.193548	0.382353	0.391566	0.333333
0.193548	0.411765	0	0.166667
0.193548	0.411765	0.0301205	0.5
0.193548	0.411765	0.120482	0.5
0.193548	0.411765	0.379518	0.333333
0.193548	0.460784	0.0542169	0.166667
0.193548	0.460784	0.0783133	0.5
0.193548	0.460784	0.271084	0.5
0.193548	0.470588	0.445783	0.333333
0.193548	0.480392	0.060241	0.166667
0.193548	0.519608	0.228916	0.333333
0.193548	0.563725	0.120482	0.5
0.193548	0.666667	0.0180723	0.333333
0.209677	0.0294118	0.204819	0.666667
0.209677	0.0294118	0.283133	0.166667
0.209677	0.0490196	0.156627	0.5
0.209677	0.0539216	0.180723	0.5
0.209677	0.0588235	0.180723	0.333333
0.209677	0.0686275	0.168675	0.333333
0.209677	0.0686275	0.204819	0.666667
0.209677	0.0686275	0.331325	0.333333
0.209677	0.0784314	0.343373	0.666667
0.209677	0.0784314	0.385542	0.666667
0.209677	0.0784314	0.445783	0.333333
0.209677	0.0882353	0.13253	0.5
0.209677	0.0980392	0.180723	0.333333
0.209677	0.0980392	0.289157	0.333333
0.209677	0.107843	0.162651	0.5
0.209677	0.107843	0.174699	0.5
0.209677	0.107843	0.192771	0.666667
0.209677	0.107843	0.337349	0.5
0.209677	0.117647	0.114458	0.5
0.209677	0.117647	0.283133	0.333333
0.209677	0.127451	0.228916	0.5
0.209677	0.127451	0.349398	0.5
0.209677	0.127451	0.361446	0.666667
0.209677	0.137255	0.222892	0.333333
0.209677	0.137255	0.222892	0.5
0.209677	0.137255	0.240964	0.166667
0.209677	0.147059	0.13253	0.5
0.209677	0.147059	0.168675	0.333333
0.209677	0.147059	0.222892	0.5
0.209677	0.147059	0.253012	0.5
0.209677	0.147059	0.337349	0.333333
0.209677	0.156863	0.13253	0.333333
0.209677	0.156863	0.13253	0.5
0.209677	0.156863	0.23494	0.5
0.209677	0.156863	0.301205	0.333333
0.209677	0.161765	0.192771	0.5
0.209677	0.161765	0.198795	0.333333
0.209677	0.166667	0.156627	0.333333
0.209677	0.166667	0.174699	0.333333
0.209677	0.176471	0.156627	0.333333
0.209677	0.176471	0.174699	0.5
0.209677	0.176471	0.186747	0.333333
0.209677	0.176471	0.240964	0.333333
0.209677	0.176471	0.277108	0.333333
0.209677	0.176471	0.337349	0.333333
0.209677	0.186275	0.150602	0.333333
0.209677	0.186275	0.156627	0.333333
0.209677	0.186275	0.162651	0.5
0.209677	0.186275	0.186747	0.333333
0.209677	0.196078	0.144578	0.5
0.209677	0.196078	0.180723	0.333333
0.209677	0.196078	0.240964	0.333333
0.209677	0.196078	0.295181	0.333333
0.209677	0.205882	0.13253	0.5
0.209677	0.205882	0.180723	0.333333
0.209677	0.205882	0.186747	0.333333
0.209677	0.205882	0.240964	0.5
0.209677	0.205882	0.337349	0.333333
0.209677	0.215686	0.13253	0.5
0.209677	0.215686	0.150602	0.5
0.209677	0.215686	0.162651	0.5
0.209677	0.215686	0.216867	0.5
0.209677	0.215686	0.228916	0.666667
0.209677	0.22549	0.240964	0.5
0.209677	0.22549	0.283133	0.333333
0.209677	0.22549	0.36747	0.5
0.209677	0.235294	0.0722892	0.333333
0.209677	0.235294	0.162651	0.333333
0.209677	0.235294	0.222892	0.333333
0.209677	0.235294	0.36747	0.333333
0.209677	0.240196	0.295181	0.333333
0.209677	0.245098	0.144578	0.333333
0.209677	0.245098	0.186747	0.5
0.209677	0.245098	0.204819	0.5
0.209677	0.245098	0.259036	0.333333
0.209677	0.254902	0.144578	0.333333
0.209677	0.254902	0.180723	0.333333
0.209677	0.254902	0.216867	0.5
0.209677	0.254902	0.518072	0.333333
0.209677	0.264706	0.150602	0.5
0.209677	0.27451	0.0361446	0.333333
0.209677	0.27451	0.216867	0.333333
0.209677	0.284314	0.385542	0.333333
0.209677	0.284314	0.421687	0.5
0.209677	0.294118	0.174699	0.5
0.209677	0.303922	0.126506	0.333333
0.209677	0.303922	0.210843	0.333333
0.209677	0.313725	0.192771	0.5
0.209677	0.313725	0.222892	0.333333
0.209677	0.313725	0.246988	0.333333
0.209677	0.313725	0.295181	0.333333
0.209677	0.328431	0.0120482	0.333333
0.209677	0.333333	0.156627	0.5
0.209677	0.343137	0.168675	0.333333
0.209677	0.392157	0.168675	0.333333
0.209677	0.406863	0.162651	0.333333
0.209677	0.431373	0.0361446	0.333333
0.209677	0.431373	0.26506	0.5
0.209677	0.460784	0.253012	0.333333
0.209677	0.460784	0.271084	0.5
0.209677	0.5	0.427711	0.333333
0.209677	0.504902	0.060241	0.333333
0.209677	0.509804	0.26506	0.166667
0.209677	0.519608	0.126506	0.333333
0.209677	0.52451	0.253012	0.333333
0.209677	0.529412	0.120482	0.333333
0.209677	0.54902	0.283133	0.333333
0.209677	0.578431	0.0843373	0.333333
0.209677	0.578431	0.289157	0.5
0.209677	0.588235	0.156627	0.333333
0.225806	0.0294118	0.192771	0.666667
0.225806	0.0392157	0.114458	0.333333
0.225806	0.0392157	0.192771	0.333333
0.225806	0.0490196	0.174699	0.5
0.225806	0.0490196	0.343373	0.5
0.225806	0.0588235	0.192771	0.5
0.225806	0.0588235	0.295181	0.5
0.225806	0.0686275	0.295181	0.5
0.225806	0.0784314	0.13253	0.5
0.225806	0.0882353	0.186747	0.5
0.225806	0.0980392	0.126506	0.333333
0.225806	0.0980392	0.13253	0.333333
0.225806	0.0980392	0.144578	0.5
0.225806	0.0980392	0.156627	0.5
0.225806	0.0980392	0.192771	0.5
0.225806	0.0980392	0.391566	0.5
0.225806	0.107843	0.138554	0.5
0.225806	0.107843	0.150602	0.666667
0.225806	0.107843	0.409639	0.5
0.225806	0.117647	0.0843373	0.5
0.225806	0.117647	0.150602	0.333333
0.225806	0.117647	0.156627	0.5
0.225806	0.117647	0.192771	0.5
0.225806	0.117647	0.253012	0.5
0.225806	0.127451	0.108434	0.5
0.225806	0.127451	0.144578	0.333333
0.225806	0.127451	0.168675	0.333333
0.225806	0.127451	0.204819	0.333333
0.225806	0.127451	0.216867	0.333333
0.225806	0.137255	0.150602	0.5
0.225806	0.137255	0.168675	0.333333
0.225806	0.137255	0.222892	0.333333
0.225806	0.137255	0.319277	0.333333
0.225806	0.147059	0.156627	0.333333
0.225806	0.147059	0.162651	0.5
0.225806	0.147059	0.180723	0.333333
0.225806	0.147059	0.222892	0.5
0.225806	0.147059	0.23494	0.5
0.225806	0.147059	0.246988	0.5
0.225806	0.151961	0.162651	0.5
0.225806	0.156863	0.114458	0.5
0.225806	0.156863	0.13253	0.333333
0.225806	0.156863	0.174699	0.333333
0.225806	0.156863	0.180723	0.5
0.225806	0.156863	0.222892	0.5
0.225806	0.156863	0.23494	0.5
0.225806	0.156863	0.240964	0.333333
0.225806	0.166667	0.156627	0
0.225806	0.166667	0.156627	0.5
0.225806	0.166667	0.168675	0.5
0.225806	0.166667	0.180723	0.5
0.225806	0.166667	0.283133	0.5
0.225806	0.166667	0.295181	0.333333
0.225806	0.171569	0.391566	0.333333
0.225806	0.176471	0.144578	0.333333
0.225806	0.176471	0.150602	0.333333
0.225806	0.176471	0.162651	0.333333
0.225806	0.176471	0.162651	0.5
0.225806	0.176471	0.180723	0.333333
0.225806	0.176471	0.192771	0.333333
0.225806	0.176471	0.228916	0.5
0.225806	0.176471	0.23494	0.5
0.225806	0.176471	0.26506	0.333333
0.225806	0.176471	0.289157	0.5
0.225806	0.176471	0.295181	0.166667
0.225806	0.186275	0.10241	0.333333
0.225806	0.186275	0.150602	0.5
0.225806	0.186275	0.180723	0.333333
0.225806	0.186275	0.192771	0.333333
0.225806	0.186275	0.240964	0.333333
0.225806	0.186275	0.253012	0.5
0.225806	0.186275	0.277108	0.333333
0.225806	0.186275	0.289157	0.5
0.225806	0.186275	0.295181	0.5
0.225806	0.186275	0.307229	0.166667
0.225806	0.196078	0.10241	0.333333
0.225806	0.196078	0.114458	0.333333
0.225806	0.196078	0.144578	0.333333
0.225806	0.196078	0.156627	0.333333
0.225806	0.196078	0.162651	0.5
0.225806	0.196078	0.180723	0.5
0.225806	0.196078	0.246988	0.333333
0.225806	0.196078	0.253012	0.333333
0.225806	0.196078	0.259036	0.5
0.225806	0.196078	0.307229	0.333333
0.225806	0.205882	0.0963855	0.333333
0.225806	0.205882	0.180723	0.333333
0.225806	0.205882	0.295181	0.5
0.225806	0.205882	0.301205	0.333333
0.225806	0.215686	0.126506	0.333333
0.225806	0.215686	0.144578	0.333333
0.225806	0.215686	0.168675	0.5
0.225806	0.215686	0.180723	0.333333
0.225806	0.215686	0.210843	0.5
0.225806	0.215686	0.23494	0.333333
0.225806	0.215686	0.295181	0.5
0.225806	0.22549	0.108434	0.5
0.225806	0.22549	0.174699	0.333333
0.225806	0.22549	0.192771	0.5
0.225806	0.22549	0.289157	0.333333
0.225806	0.235294	0.126506	0.5
0.225806	0.235294	0.144578	0.5
0.225806	0.235294	0.162651	0.333333
0.225806	0.235294	0.180723	0.333333
0.225806	0.235294	0.210843	0.666667
0.225806	0.235294	0.246988	0.333333
0.225806	0.235294	0.295181	0.333333
0.225806	0.235294	0.301205	0.333333
0.225806	0.245098	0.0843373	0.333333
0.225806	0.245098	0.126506	0.5
0.225806	0.245098	0.162651	0.333333
0.225806	0.245098	0.162651	0.5
0.225806	0.245098	0.192771	0.333333
0.225806	0.245098	0.228916	0.333333
0.225806	0.245098	0.23494	0.333333
0.225806	0.245098	0.246988	0.5
0.225806	0.245098	0.253012	0.5
0.225806	0.254902	0.126506	0.333333
0.225806	0.254902	0.168675	0.333333
0.225806	0.254902	0.216867	0.166667
0.225806	0.264706	0.186747	0.333333
0.225806	0.264706	0.210843	0.5
0.225806	0.264706	0.289157	0.333333
0.225806	0.264706	0.319277	0.333333
0.225806	0.264706	0.337349	0.5
0.225806	0.264706	0.427711	0.333333
0.225806	0.27451	0.0843373	0.333333
0.225806	0.27451	0.313253	0.333333
0.225806	0.284314	0.144578	0.333333
0.225806	0.294118	0.10241	0.166667
0.225806	0.294118	0.120482	0.333333
0.225806	0.294118	0.216867	0.333333
0.225806	0.294118	0.295181	0.333333
0.225806	0.303922	0.186747	0.333333
0.225806	0.303922	0.228916	0.5
0.225806	0.303922	0.421687	0.333333
0.225806	0.313725	0.10241	0.333333
0.225806	0.313725	0.13253	0.333333
0.225806	0.313725	0.246988	0.5
0.225806	0.313725	0.253012	0.333333
0.225806	0.313725	0.259036	0.333333
0.225806	0.313725	0.289157	0.333333
0.225806	0.323529	0.144578	0.333333
0.225806	0.323529	0.198795	0.333333
0.225806	0.333333	0.120482	0.333333
0.225806	0.333333	0.120482	0.5
0.225806	0.343137	0.138554	0.333333
0.225806	0.343137	0.168675	0.333333
0.225806	0.362745	0.259036	0.333333
0.225806	0.362745	0.391566	0.333333
0.225806	0.372549	0.120482	0.333333
0.225806	0.372549	0.138554	0.333333
0.225806	0.392157	0.186747	0.333333
0.225806	0.401961	0.138554	0.5
0.225806	0.401961	0.144578	0.333333
0.225806	0.45098	0.162651	0.166667
0.225806	0.470588	0.0903614	0.333333
0.225806	0.470588	0.156627	0.333333
0.225806	0.495098	0.120482	0.333333
0.225806	0.509804	0	0.166667
0.225806	0.568627	0.433735	0.166667
0.241935	0.00490196	0.198795	0.5
0.241935	0.0196078	0.162651	0.333333
0.241935	0.0588235	0.156627	0.5
0.241935	0.0588235	0.355422	0.333333
0.241935	0.0686275	0.180723	0.666667
0.241935	0.0686275	0.210843	0.5
0.241935	0.0784314	0.138554	0.333333
0.241935	0.0784314	0.180723	0.5
0.241935	0.0882353	0.162651	0.5
0.241935	0.0882353	0.192771	0.333333
0.241935	0.0882353	0.216867	0.333333
0.241935	0.0882353	0.253012	0.333333
0.241935	0.0980392	0.156627	0.5
0.241935	0.0980392	0.186747	0.5
0.241935	0.0980392	0.186747	0.666667
0.241935	0.0980392	0.216867	0.5
0.241935	0.0980392	0.216867	0.666667
0.241935	0.102941	0.114458	0.5
0.241935	0.107843	0.126506	0.333333
0.241935	0.107843	0.156627	0.5
0.241935	0.107843	0.259036	0.333333
0.241935	0.107843	0.295181	0.666667
0.241935	0.107843	0.427711	0.5
0.241935	0.117647	0.144578	0.333333
0.241935	0.117647	0.186747	0.5
0.241935	0.117647	0.216867	0.666667
0.241935	0.127451	0.144578	0.333333
0.241935	0.127451	0.162651	0.333333
0.241935	0.127451	0.246988	0.333333
0.241935	0.127451	0.283133	0.333333
0.241935	0.137255	0.114458	0.5
0.241935	0.137255	0.168675	0.5
0.241935	0.137255	0.180723	0.5
0.241935	0.137255	0.192771	0.5
0.241935	0.137255	0.222892	0.666667
0.241935	0.137255	0.337349	0.5
0.241935	0.147059	0.10241	0.333333
0.241935	0.147059	0.108434	0.333333
0.241935	0.147059	0.156627	0.5
0.241935	0.147059	0.162651	0.333333
0.241935	0.147059	0.168675	0.5
0.241935	0.147059	0.186747	0.5
0.241935	0.147059	0.198795	0.5
0.241935	0.147059	0.210843	0.666667
0.241935	0.147059	0.295181	0.333333
0.241935	0.156863	0.114458	0.333333
0.241935	0.156863	0.156627	0.333333
0.241935	0.156863	0.156627	0.5
0.241935	0.156863	0.162651	0.5
0.241935	0.156863	0.168675	0.333333
0.241935	0.156863	0.174699	0.333333
0.241935	0.156863	0.198795	0.333333
0.241935	0.156863	0.210843	0.333333
0.241935	0.156863	0.228916	0.5
0.241935	0.156863	0.307229	0.333333
0.241935	0.166667	0.108434	0.333333
0.241935	0.166667	0.114458	0.333333
0.241935	0.166667	0.138554	0.333333
0.241935	0.166667	0.144578	0.166667
0.241935	0.166667	0.144578	0.333333
0.241935	0.166667	0.144578	0.5
0.241935	0.166667	0.150602	0.5
0.241935	0.166667	0.168675	0.333333
0.241935	0.166667	0.186747	0.333333
0.241935	0.166667	0.198795	0.333333
0.241935	0.166667	0.198795	0.666667
0.241935	0.166667	0.204819	0.333333
0.241935	0.166667	0.204819	0.5
0.241935	0.166667	0.210843	0.333333
0.241935	0.166667	0.253012	0.5
0.241935	0.166667	0.26506	0.333333
0.241935	0.166667	0.283133	0.333333
0.241935	0.166667	0.289157	0.5
0.241935	0.166667	0.343373	0.333333
0.241935	0.171569	0.26506	0.5
0.241935	0.176471	0.126506	0.333333
0.241935	0.176471	0.126506	0.5
0.241935	0.176471	0.156627	0.333333
0.241935	0.176471	0.192771	0.5
0.241935	0.176471	0.198795	0.333333
0.241935	0.176471	0.198795	0.5
0.241935	0.176471	0.210843	0.333333
0.241935	0.176471	0.222892	0.5
0.241935	0.176471	0.240964	0.5
0.241935	0.176471	0.253012	0.5
0.241935	0.176471	0.259036	0.333333
0.241935	0.176471	0.295181	0.333333
0.241935	0.176471	0.301205	0.333333
0.241935	0.176471	0.313253	0.5
0.241935	0.176471	0.445783	0.5
0.241935	0.186275	0.114458	0.166667
0.241935	0.186275	0.210843	0.5
0.241935	0.186275	0.222892	0.5
0.241935	0.186275	0.23494	0.5
0.241935	0.186275	0.271084	0.333333
0.241935	0.186275	0.277108	0.5
0.241935	0.186275	0.313253	0.333333
0.241935	0.196078	0.0542169	0.5
0.241935	0.196078	0.0843373	0.5
0.241935	0.196078	0.13253	0.333333
0.241935	0.196078	0.150602	0.333333
0.241935	0.196078	0.180723	0.333333
0.241935	0.196078	0.26506	0.333333
0.241935	0.196078	0.277108	0.333333
0.241935	0.196078	0.283133	0.5
0.241935	0.196078	0.325301	0.5
0.241935	0.205882	0.120482	0.333333
0.241935	0.205882	0.253012	0.5
0.241935	0.205882	0.277108	0.5
0.241935	0.205882	0.313253	0.5
0.241935	0.205882	0.325301	0.333333
0.241935	0.205882	0.343373	0.333333
0.241935	0.205882	0.349398	0.5
0.241935	0.215686	0.114458	0.333333
0.241935	0.215686	0.138554	0.333333
0.241935	0.215686	0.144578	0.333333
0.241935	0.215686	0.156627	0.5
0.241935	0.215686	0.168675	0.5
0.241935	0.215686	0.204819	0.5
0.241935	0.215686	0.271084	0.333333
0.241935	0.215686	0.271084	0.5
0.241935	0.215686	0.283133	0.333333
0.241935	0.22549	0.0843373	0.333333
0.241935	0.22549	0.150602	0.333333
0.241935	0.22549	0.295181	0.333333
0.241935	0.22549	0.307229	0.333333
0.241935	0.235294	0.0963855	0.166667
0.241935	0.235294	0.156627	0.166667
0.241935	0.235294	0.156627	0.333333
0.241935	0.245098	0.108434	0.333333
0.241935	0.245098	0.156627	0.333333
0.241935	0.245098	0.174699	0.333333
0.241935	0.245098	0.192771	0.333333
0.241935	0.245098	0.228916	0.333333
0.241935	0.245098	0.26506	0.333333
0.241935	0.245098	0.433735	0.166667
0.241935	0.254902	0.060241	0.333333
0.241935	0.254902	0.138554	0.333333
0.241935	0.254902	0.168675	0.333333
0.241935	0.254902	0.192771	0.333333
0.241935	0.254902	0.23494	0.333333
0.241935	0.254902	0.26506	0.333333
0.241935	0.254902	0.277108	0.5
0.241935	0.259804	0.156627	0.333333
0.241935	0.264706	0.126506	0.333333
0.241935	0.264706	0.26506	0.333333
0.241935	0.27451	0.120482	0.5
0.241935	0.27451	0.168675	0.666667
0.241935	0.27451	0.198795	0.5
0.241935	0.27451	0.259036	0.5
0.241935	0.284314	0.120482	0.333333
0.241935	0.294118	0.120482	0.5
0.241935	0.294118	0.174699	0.333333
0.241935	0.294118	0.174699	0.5
0.241935	0.303922	0.487952	0.333333
0.241935	0.313725	0.186747	0.5
0.241935	0.323529	0.0060241	0.333333
0.241935	0.323529	0.0963855	0.333333
0.241935	0.343137	0.222892	0.333333
0.241935	0.352941	0.144578	0.333333
0.241935	0.352941	0.253012	0.5
0.241935	0.362745	0.162651	0.333333
0.241935	0.372549	0.240964	0.333333
0.241935	0.421569	0.174699	0.5
0.241935	0.441176	0.0120482	0.166667
0.241935	0.460784	0.10241	0.166667
0.241935	0.612745	0.150602	0.166667
0.247312	0.147059	0.120482	0.333333
0.247312	0.254902	0.240964	0.5
0.25	0.196078	0.108434	0.166667
0.25	0.254902	0.240964	0.5
0.258065	0.0343137	0.180723	0.5
0.258065	0.0392157	0.168675	0.333333
0.258065	0.0490196	0.204819	0.333333
0.258065	0.0588235	0.204819	0.5
0.258065	0.0637255	0.198795	0.5
0.258065	0.0686275	0.144578	0.5
0.258065	0.0686275	0.204819	0.333333
0.258065	0.0784314	0.180723	0.5
0.258065	0.0784314	0.277108	0.333333
0.258065	0.0882353	0.186747	0.666667
0.258065	0.0882353	0.192771	0.5
0.258065	0.0882353	0.204819	0.5
0.258065	0.0882353	0.204819	0.666667
0.258065	0.0882353	0.228916	0.5
0.258065	0.0882353	0.283133	0
0.258065	0.107843	0.138554	0.5
0.258065	0.107843	0.180723	0.5
0.258065	0.107843	0.253012	0.5
0.258065	0.107843	0.349398	0.5
0.258065	0.117647	0.150602	0.5
0.258065	0.127451	0.126506	0.333333
0.258065	0.127451	0.180723	0.5
0.258065	0.127451	0.204819	0.5
0.258065	0.137255	0.114458	0.333333
0.258065	0.137255	0.192771	0.5
0.258065	0.137255	0.295181	0.333333
0.258065	0.147059	0.144578	0.333333
0.258065	0.147059	0.180723	0.5
0.258065	0.147059	0.295181	0.5
0.258065	0.156863	0.0722892	0.5
0.258065	0.156863	0.174699	0.666667
0.258065	0.156863	0.198795	0.5
0.258065	0.156863	0.240964	0.333333
0.258065	0.166667	0.126506	0.5
0.258065	0.166667	0.174699	0.333333
0.258065	0.166667	0.180723	0.5
0.258065	0.166667	0.192771	0.5
0.258065	0.166667	0.204819	0.5
0.258065	0.166667	0.216867	0.333333
0.258065	0.171569	0.144578	0.166667
0.258065	0.176471	0.174699	0.333333
0.258065	0.176471	0.23494	0.833333
0.258065	0.176471	0.283133	0.333333
0.258065	0.176471	0.307229	0.333333
0.258065	0.186275	0.114458	0.166667
0.258065	0.186275	0.144578	0.5
0.258065	0.186275	0.180723	0.5
0.258065	0.186275	0.186747	0.333333
0.258065	0.186275	0.240964	0.5
0.258065	0.186275	0.277108	0.5
0.258065	0.196078	0.13253	0.333333
0.258065	0.196078	0.210843	0.333333
0.258065	0.196078	0.210843	0.5
0.258065	0.196078	0.216867	0.5
0.258065	0.196078	0.23494	0.5
0.258065	0.196078	0.240964	0.5
0.258065	0.205882	0.156627	0.5
0.258065	0.205882	0.198795	0.333333
0.258065	0.205882	0.240964	0.5
0.258065	0.205882	0.246988	0.333333
0.258065	0.205882	0.319277	0.333333
0.258065	0.215686	0.307229	0.666667
0.258065	0.22549	0.10241	0.333333
0.258065	0.22549	0.114458	0.333333
0.258065	0.22549	0.156627	0.333333
0.258065	0.22549	0.180723	0.5
0.258065	0.22549	0.253012	0.333333
0.258065	0.22549	0.26506	0.333333
0.258065	0.235294	0.0963855	0.5
0.258065	0.235294	0.156627	0.333333
0.258065	0.235294	0.198795	0.5
0.258065	0.235294	0.216867	0.333333
0.258065	0.235294	0.253012	0.333333
0.258065	0.235294	0.277108	0.333333
0.258065	0.235294	0.301205	0.333333
0.258065	0.245098	0.228916	0.333333
0.258065	0.245098	0.253012	0.333333
0.258065	0.245098	0.26506	0.333333
0.258065	0.25	0.180723	0.5
0.258065	0.254902	0.168675	0.5
0.258065	0.254902	0.26506	0.333333
0.258065	0.254902	0.313253	0.333333
0.258065	0.259804	0.60241	0.333333
0.258065	0.264706	0.307229	0.333333
0.258065	0.27451	0.120482	0.333333
0.258065	0.27451	0.192771	0.333333
0.258065	0.27451	0.301205	0.5
0.258065	0.284314	0.13253	0.5
0.258065	0.284314	0.180723	0.333333
0.258065	0.284314	0.246988	0.5
0.258065	0.284314	0.283133	0.5
0.258065	0.294118	0.283133	0.333333
0.258065	0.313725	0.253012	0.5
0.258065	0.362745	0.180723	0.333333
0.258065	0.392157	0.0240964	0.5
0.258065	0.411765	0.216867	0.333333
0.258065	0.411765	0.228916	0.333333
0.258065	0.431373	0.192771	0.5
0.258065	0.45098	0.192771	0.333333
0.258065	0.519608	0.271084	0.333333
0.263441	0.323529	0.138554	0.333333
0.274194	0.0196078	0.210843	0.5
0.274194	0.0392157	0.295181	0.5
0.274194	0.0490196	0.174699	0.5
0.274194	0.0490196	0.174699	0.666667
0.274194	0.0686275	0.174699	0.5
0.274194	0.0686275	0.180723	0.5
0.274194	0.0686275	0.277108	0.5
0.274194	0.0784314	0.186747	0.333333
0.274194	0.0784314	0.198795	0.5
0.274194	0.0784314	0.222892	0.5
0.274194	0.0882353	0.126506	0.333333
0.274194	0.0882353	0.192771	0.5
0.274194	0.0980392	0.150602	0.333333
0.274194	0.0980392	0.180723	0.5
0.274194	0.0980392	0.228916	0.5
0.274194	0.107843	0.210843	0.5
0.274194	0.127451	0.192771	0.5
0.274194	0.127451	0.204819	0.5
0.274194	0.127451	0.246988	0.5
0.274194	0.127451	0.253012	0.5
0.274194	0.137255	0.156627	0.5
0.274194	0.137255	0.228916	0.333333
0.274194	0.147059	0.120482	0.5
0.274194	0.147059	0.162651	0.5
0.274194	0.147059	0.192771	0.5
0.274194	0.147059	0.204819	0.5
0.274194	0.147059	0.210843	0.333333
0.274194	0.147059	0.228916	0
0.274194	0.147059	0.228916	0.333333
0.274194	0.147059	0.240964	0.333333
0.274194	0.147059	0.240964	0.5
0.274194	0.147059	0.337349	0.333333
0.274194	0.156863	0.13253	0.5
0.274194	0.156863	0.156627	0.333333
0.274194	0.156863	0.192771	0.666667
0.274194	0.156863	0.204819	0.5
0.274194	0.156863	0.246988	0.333333
0.274194	0.166667	0.0783133	0.333333
0.274194	0.166667	0.138554	0.5
0.274194	0.166667	0.186747	0.5
0.274194	0.166667	0.277108	0.333333
0.274194	0.166667	0.289157	0.333333
0.274194	0.176471	0.114458	0.333333
0.274194	0.176471	0.144578	0.5
0.274194	0.176471	0.162651	0.5
0.274194	0.176471	0.295181	0.5
0.274194	0.186275	0.23494	0.333333
0.274194	0.196078	0.144578	0.666667
0.274194	0.196078	0.198795	0.5
0.274194	0.196078	0.246988	0.5
0.274194	0.205882	0.174699	0.5
0.274194	0.215686	0.0542169	0.333333
0.274194	0.215686	0.295181	0.5
0.274194	0.22549	0.138554	0.166667
0.274194	0.22549	0.210843	0.333333
0.274194	0.235294	0.204819	0.5
0.274194	0.245098	0.204819	0.333333
0.274194	0.254902	0.168675	0.333333
0.274194	0.254902	0.180723	0.333333
0.274194	0.254902	0.204819	0.333333
0.274194	0.254902	0.216867	0.333333
0.274194	0.254902	0.415663	0.333333
0.274194	0.264706	0.10241	0.5
0.274194	0.264706	0.331325	0.333333
0.274194	0.27451	0.301205	0.333333
0.274194	0.284314	0.277108	0.5
0.274194	0.294118	0.156627	0.5
0.274194	0.303922	0.210843	0.333333
0.274194	0.313725	0.421687	0.333333
0.274194	0.323529	0.138554	0.333333
0.274194	0.333333	0.23494	0.333333
0.274194	0.333333	0.246988	0.333333
0.274194	0.333333	0.277108	0.5
0.274194	0.333333	0.373494	0.333333
0.274194	0.343137	0.180723	0.166667
0.274194	0.362745	0.204819	0.333333
0.274194	0.382353	0.144578	0.333333
0.274194	0.397059	0	0.166667
0.274194	0.421569	0.216867	0.333333
0.274194	0.490196	0.0421687	0.333333
0.274194	0.495098	0.0421687	0.5
0.274194	0.5	0.0421687	0.5
0.274194	0.509804	0.0421687	0.333333
0.274194	0.52451	0.060241	0.166667
0.274194	0.647059	0.126506	0.333333
0.27957	0.137255	0.277108	0.333333
0.27957	0.156863	0.283133	0.333333
0.282258	0.156863	0.283133	0.333333
0.290323	0.0294118	0.156627	0.5
0.290323	0.0392157	0.174699	0.833333
0.290323	0.0392157	0.186747	0.666667
0.290323	0.0392157	0.198795	0.333333
0.290323	0.0490196	0.240964	0.666667
0.290323	0.0490196	0.283133	0.5
0.290323	0.0588235	0.10241	0.5
0.290323	0.0588235	0.240964	0.666667
0.290323	0.0686275	0.180723	0.5
0.290323	0.0686275	0.228916	0.5
0.290323	0.0784314	0.222892	0.5
0.290323	0.0882353	0.10241	0.5
0.290323	0.0882353	0.126506	0.5
0.290323	0.0882353	0.162651	0.333333
0.290323	0.0882353	0.186747	0.333333
0.290323	0.0882353	0.295181	0.5
0.290323	0.0980392	0.186747	0.666667
0.290323	0.0980392	0.228916	0.5
0.290323	0.0980392	0.295181	0.666667
0.290323	0.107843	0.156627	0.333333
0.290323	0.107843	0.210843	0.333333
0.290323	0.107843	0.216867	0.666667
0.290323	0.107843	0.246988	0.5
0.290323	0.107843	0.427711	0.5
0.290323	0.117647	0.168675	0.666667
0.290323	0.117647	0.186747	0.5
0.290323	0.117647	0.198795	0.5
0.290323	0.117647	0.228916	0.5
0.290323	0.117647	0.246988	0.5
0.290323	0.117647	0.427711	0.333333
0.290323	0.127451	0.162651	0.5
0.290323	0.127451	0.174699	0.333333
0.290323	0.127451	0.186747	0.666667
0.290323	0.127451	0.222892	0.5
0.290323	0.127451	0.295181	0.5
0.290323	0.137255	0.168675	0.5
0.290323	0.137255	0.174699	0.5
0.290323	0.137255	0.180723	0.333333
0.290323	0.137255	0.204819	0.5
0.290323	0.147059	0.174699	0.5
0.290323	0.147059	0.198795	0.333333
0.290323	0.147059	0.198795	0.5
0.290323	0.147059	0.216867	0.333333
0.290323	0.147059	0.222892	0.166667
0.290323	0.156863	0.108434	0.5
0.290323	0.156863	0.144578	0.333333
0.290323	0.156863	0.198795	0.5
0.290323	0.166667	0.0783133	0.333333
0.290323	0.166667	0.162651	0.5
0.290323	0.166667	0.186747	0.5
0.290323	0.166667	0.210843	0.333333
0.290323	0.166667	0.445783	0.5
0.290323	0.176471	0.126506	0
0.290323	0.176471	0.150602	0.5
0.290323	0.176471	0.204819	0.333333
0.290323	0.176471	0.295181	0.5
0.290323	0.176471	0.301205	0.333333
0.290323	0.176471	0.307229	0.5
0.290323	0.186275	0.120482	0.333333
0.290323	0.186275	0.138554	0.333333
0.290323	0.186275	0.150602	0.5
0.290323	0.186275	0.156627	0.333333
0.290323	0.186275	0.156627	0.5
0.290323	0.186275	0.174699	0.333333
0.290323	0.186275	0.295181	0.5
0.290323	0.196078	0.13253	0.666667
0.290323	0.196078	0.186747	0.333333
0.290323	0.196078	0.192771	0.333333
0.290323	0.196078	0.204819	0.333333
0.290323	0.196078	0.204819	0.5
0.290323	0.215686	0.060241	0.333333
0.290323	0.215686	0.138554	0.333333
0.290323	0.215686	0.198795	0.333333
0.290323	0.215686	0.222892	0.333333
0.290323	0.215686	0.240964	0.333333
0.290323	0.215686	0.289157	0.333333
0.290323	0.22549	0.138554	0.333333
0.290323	0.22549	0.156627	0.333333
0.290323	0.22549	0.156627	0.5
0.290323	0.22549	0.186747	0.333333
0.290323	0.22549	0.192771	0.5
0.290323	0.22549	0.240964	0.333333
0.290323	0.22549	0.295181	0.333333
0.290323	0.235294	0.204819	0.5
0.290323	0.235294	0.210843	0.333333
0.290323	0.254902	0.060241	0.333333
0.290323	0.254902	0.120482	0.5
0.290323	0.254902	0.126506	0.333333
0.290323	0.254902	0.168675	0.5
0.290323	0.254902	0.216867	0.333333
0.290323	0.264706	0.210843	0.166667
0.290323	0.27451	0.0963855	0.333333
0.290323	0.27451	0.120482	0.333333
0.290323	0.27451	0.271084	0.5
0.290323	0.284314	0.0843373	0.333333
0.290323	0.284314	0.192771	0.5
0.290323	0.284314	0.222892	0.5
0.290323	0.284314	0.240964	0.5
0.290323	0.303922	0.13253	0.333333
0.290323	0.323529	0.144578	0.5
0.290323	0.343137	0.144578	0.5
0.290323	0.362745	0.156627	0.166667
0.290323	0.372549	0.144578	0.5
0.290323	0.372549	0.150602	0.333333
0.290323	0.382353	0.0963855	0.333333
0.290323	0.392157	0.0120482	0.166667
0.290323	0.470588	0.0542169	0.333333
0.306452	0.0294118	0.162651	0.5
0.306452	0.0392157	0.156627	0.5
0.306452	0.0392157	0.180723	0.5
0.306452	0.0490196	0.295181	0.333333
0.306452	0.0588235	0.0903614	0.5
0.306452	0.0588235	0.168675	0.333333
0.306452	0.0588235	0.174699	0.5
0.306452	0.0588235	0.210843	0.333333
0.306452	0.0686275	0.150602	0.5
0.306452	0.0686275	0.198795	0.333333
0.306452	0.0735294	0.204819	0.666667
0.306452	0.0784314	0.156627	0.5
0.306452	0.0784314	0.210843	0.333333
0.306452	0.0833333	0.13253	0.5
0.306452	0.0882353	0.162651	0.5
0.306452	0.0931373	0.174699	0.5
0.306452	0.0980392	0.156627	0.5
0.306452	0.0980392	0.277108	0.5
0.306452	0.107843	0.156627	0.5
0.306452	0.107843	0.240964	0.5
0.306452	0.107843	0.295181	0.333333
0.306452	0.117647	0.0903614	0.5
0.306452	0.117647	0.180723	0.5
0.306452	0.117647	0.186747	0.5
0.306452	0.117647	0.216867	0.5
0.306452	0.127451	0.180723	0.5
0.306452	0.127451	0.253012	0.666667
0.306452	0.127451	0.289157	0.333333
0.306452	0.127451	0.313253	0.5
0.306452	0.137255	0.108434	0.333333
0.306452	0.137255	0.162651	0.666667
0.306452	0.137255	0.174699	0.333333
0.306452	0.137255	0.204819	0.5
0.306452	0.137255	0.301205	0.5
0.306452	0.147059	0.192771	0.5
0.306452	0.156863	0.0903614	0.5
0.306452	0.156863	0.13253	0.5
0.306452	0.156863	0.144578	0.5
0.306452	0.156863	0.156627	0.666667
0.306452	0.156863	0.180723	0.333333
0.306452	0.156863	0.222892	0.5
0.306452	0.156863	0.228916	0.333333
0.306452	0.156863	0.246988	0.5
0.306452	0.156863	0.445783	0.5
0.306452	0.166667	0.156627	0.5
0.306452	0.166667	0.162651	0.333333
0.306452	0.166667	0.259036	0.5
0.306452	0.176471	0.126506	0.5
0.306452	0.176471	0.144578	0.333333
0.306452	0.176471	0.150602	0.5
0.306452	0.176471	0.198795	0.333333
0.306452	0.186275	0.168675	0.333333
0.306452	0.186275	0.192771	0.5
0.306452	0.186275	0.198795	0.333333
0.306452	0.186275	0.222892	0.5
0.306452	0.196078	0.162651	0.333333
0.306452	0.196078	0.204819	0.5
0.306452	0.205882	0.138554	0.5
0.306452	0.205882	0.150602	0.166667
0.306452	0.205882	0.295181	0.5
0.306452	0.215686	0.174699	0.166667
0.306452	0.215686	0.174699	0.333333
0.306452	0.215686	0.180723	0.166667
0.306452	0.215686	0.180723	0.5
0.306452	0.215686	0.295181	0.5
0.306452	0.215686	0.445783	0.333333
0.306452	0.22549	0	0.5
0.306452	0.22549	0.228916	0.5
0.306452	0.22549	0.246988	0.5
0.306452	0.235294	0.138554	0.5
0.306452	0.235294	0.156627	0.333333
0.306452	0.235294	0.156627	0.5
0.306452	0.245098	0	0.333333
0.306452	0.245098	0.0903614	0.333333
0.306452	0.245098	0.114458	0.333333
0.306452	0.245098	0.120482	0.333333
0.306452	0.245098	0.13253	0.333333
0.306452	0.254902	0	0.5
0.306452	0.254902	0.114458	0.333333
0.306452	0.254902	0.13253	0.333333
0.306452	0.264706	0.114458	0.166667
0.306452	0.264706	0.168675	0.5
0.306452	0.264706	0.210843	0.5
0.306452	0.27451	0.0963855	0.5
0.306452	0.27451	0.126506	0.5
0.306452	0.27451	0.26506	0.5
0.306452	0.279412	0.0481928	0.5
0.306452	0.294118	0.337349	0.5
0.306452	0.29902	0.0240964	0.5
0.306452	0.313725	0.144578	0.5
0.306452	0.313725	0.277108	0.333333
0.306452	0.323529	0.0240964	0.5
0.306452	0.323529	0.144578	0.5
0.306452	0.323529	0.180723	0.333333
0.306452	0.343137	0.144578	0.333333
0.306452	0.352941	0.53012	0.166667
0.322581	0.0490196	0.192771	0.5
0.322581	0.0588235	0.150602	0.5
0.322581	0.0588235	0.168675	0.5
0.322581	0.0588235	0.192771	0.5
0.322581	0.0686275	0.192771	0.5
0.322581	0.0686275	0.204819	0.5
0.322581	0.0686275	0.228916	0.333333
0.322581	0.0686275	0.23494	0.333333
0.322581	0.0686275	0.240964	0.333333
0.322581	0.0784314	0.13253	0.5
0.322581	0.0784314	0.150602	0.5
0.322581	0.0784314	0.192771	0.5
0.322581	0.0784314	0.210843	0.333333
0.322581	0.0882353	0.138554	0.333333
0.322581	0.0882353	0.138554	0.5
0.322581	0.0882353	0.156627	0.5
0.322581	0.0882353	0.26506	0.5
0.322581	0.0882353	0.271084	0.333333
0.322581	0.0980392	0.13253	0.333333
0.322581	0.0980392	0.180723	0.166667
0.322581	0.0980392	0.180723	0.333333
0.322581	0.0980392	0.186747	0.666667
0.322581	0.0980392	0.222892	0.5
0.322581	0.0980392	0.277108	0.5
0.322581	0.0980392	0.295181	0.333333
0.322581	0.107843	0.060241	0.333333
0.322581	0.107843	0.144578	0.5
0.322581	0.107843	0.240964	0.5
0.322581	0.107843	0.253012	0.166667
0.322581	0.117647	0.13253	0.333333
0.322581	0.117647	0.168675	0.5
0.322581	0.117647	0.216867	0.5
0.322581	0.117647	0.240964	0.5
0.322581	0.117647	0.26506	0.5
0.322581	0.117647	0.26506	0.666667
0.322581	0.117647	0.295181	0.666667
0.322581	0.117647	0.349398	0.5
0.322581	0.127451	0.126506	0.5
0.322581	0.127451	0.168675	0.166667
0.322581	0.127451	0.192771	0.666667
0.322581	0.137255	0.138554	0.5
0.322581	0.137255	0.168675	0.333333
0.322581	0.137255	0.228916	0.5
0.322581	0.137255	0.23494	0.5
0.322581	0.137255	0.23494	0.666667
0.322581	0.137255	0.253012	0.333333
0.322581	0.137255	0.343373	0.5
0.322581	0.147059	0.144578	0.166667
0.322581	0.147059	0.156627	0.5
0.322581	0.147059	0.204819	0.333333
0.322581	0.147059	0.222892	0.333333
0.322581	0.156863	0.114458	0.333333
0.322581	0.156863	0.156627	0.5
0.322581	0.156863	0.162651	0.666667
0.322581	0.156863	0.180723	0.333333
0.322581	0.156863	0.210843	0.5
0.322581	0.156863	0.216867	0.5
0.322581	0.156863	0.23494	0.5
0.322581	0.156863	0.271084	0.333333
0.322581	0.156863	0.289157	0.333333
0.322581	0.156863	0.295181	0.5
0.322581	0.166667	0.210843	0.333333
0.322581	0.166667	0.246988	0.5
0.322581	0.166667	0.295181	0.5
0.322581	0.166667	0.445783	0.166667
0.322581	0.176471	0.156627	0.5
0.322581	0.176471	0.162651	0.5
0.322581	0.176471	0.168675	0.5
0.322581	0.176471	0.180723	0.5
0.322581	0.176471	0.198795	0.5
0.322581	0.176471	0.222892	0.333333
0.322581	0.176471	0.246988	0.333333
0.322581	0.176471	0.246988	0.5
0.322581	0.176471	0.26506	0.333333
0.322581	0.176471	0.445783	0.5
0.322581	0.186275	0.0722892	0.333333
0.322581	0.186275	0.0722892	0.5
0.322581	0.186275	0.108434	0.333333
0.322581	0.186275	0.144578	0.666667
0.322581	0.186275	0.168675	0.333333
0.322581	0.186275	0.246988	0.5
0.322581	0.196078	0.0843373	0.333333
0.322581	0.196078	0.10241	0.333333
0.322581	0.196078	0.174699	0.5
0.322581	0.196078	0.23494	0.5
0.322581	0.196078	0.295181	0.5
0.322581	0.205882	0.0963855	0.166667
0.322581	0.205882	0.283133	0.5
0.322581	0.210784	0.120482	0.333333
0.322581	0.215686	0.222892	0.333333
0.322581	0.215686	0.295181	0.333333
0.322581	0.22549	0.0421687	0.333333
0.322581	0.22549	0.0481928	0.333333
0.322581	0.22549	0.0542169	0.333333
0.322581	0.22549	0.126506	0.333333
0.322581	0.22549	0.13253	0.333333
0.322581	0.22549	0.23494	0.333333
0.322581	0.22549	0.283133	0.333333
0.322581	0.235294	0.0722892	0.333333
0.322581	0.235294	0.162651	0.333333
0.322581	0.235294	0.198795	0.333333
0.322581	0.235294	0.216867	0.5
0.322581	0.235294	0.301205	0.5
0.322581	0.245098	0.204819	0.5
0.322581	0.25	0.204819	0.333333
0.322581	0.254902	0.0963855	0.666667
0.322581	0.254902	0.120482	0.333333
0.322581	0.254902	0.126506	0.333333
0.322581	0.254902	0.138554	0.5
0.322581	0.254902	0.174699	0.5
0.322581	0.254902	0.204819	0.333333
0.322581	0.259804	0.0903614	0.5
0.322581	0.264706	0.174699	0.5
0.322581	0.27451	0.126506	0.5
0.322581	0.284314	0.0421687	0.333333
0.322581	0.284314	0.138554	0.333333
0.322581	0.294118	0.162651	0.333333
0.322581	0.294118	0.204819	0.333333
0.322581	0.294118	0.253012	0.5
0.322581	0.303922	0.138554	0.333333
0.322581	0.303922	0.23494	0.5
0.322581	0.303922	0.295181	0.5
0.322581	0.323529	0.0060241	0.333333
0.322581	0.323529	0.0843373	0.333333
0.322581	0.328431	0.114458	0.666667
0.322581	0.333333	0.114458	0.5
0.322581	0.333333	0.289157	0.333333
0.322581	0.352941	0.156627	0.333333
0.322581	0.357843	0.26506	0.5
0.322581	0.372549	0.0481928	0.333333
0.322581	0.372549	0.156627	0.333333
0.322581	0.401961	0.295181	0.333333
0.322581	0.421569	0.204819	0.333333
0.322581	0.431373	0.10241	0.166667
0.322581	0.808824	0.114458	0.333333
0.322581	0.813725	0.253012	0.166667
0.327957	0.186275	0.313253	0.5
0.33871	0.0392157	0.180723	0.666667
0.33871	0.0392157	0.216867	0.666667
0.33871	0.0441176	0.150602	0.5
0.33871	0.0490196	0.168675	0.5
0.33871	0.0490196	0.168675	0.666667
0.33871	0.0686275	0.174699	0.333333
0.33871	0.0784314	0.156627	0.333333
0.33871	0.0784314	0.156627	0.5
0.33871	0.0784314	0.162651	0.5
0.33871	0.0784314	0.204819	0.5
0.33871	0.0784314	0.246988	0.5
0.33871	0.0882353	0.126506	0.5
0.33871	0.0882353	0.186747	0.333333
0.33871	0.0882353	0.198795	0.5
0.33871	0.0980392	0.168675	0.666667
0.33871	0.0980392	0.174699	0.166667
0.33871	0.0980392	0.186747	0.5
0.33871	0.0980392	0.222892	0.333333
0.33871	0.0980392	0.445783	0.333333
0.33871	0.107843	0.138554	0.333333
0.33871	0.107843	0.156627	0.5
0.33871	0.107843	0.295181	0.5
0.33871	0.117647	0.150602	0.333333
0.33871	0.117647	0.162651	0.666667
0.33871	0.117647	0.186747	0.5
0.33871	0.117647	0.204819	0
0.33871	0.117647	0.204819	0.166667
0.33871	0.117647	0.295181	0.333333
0.33871	0.117647	0.295181	0.5
0.33871	0.127451	0.144578	0.5
0.33871	0.127451	0.168675	0.5
0.33871	0.127451	0.180723	0.5
0.33871	0.127451	0.210843	0.5
0.33871	0.127451	0.361446	0.666667
0.33871	0.137255	0.295181	0.5
0.33871	0.147059	0.126506	0.666667
0.33871	0.147059	0.198795	0.5
0.33871	0.156863	0.108434	0.166667
0.33871	0.156863	0.174699	0.5
0.33871	0.166667	0.13253	0.5
0.33871	0.166667	0.144578	0.5
0.33871	0.166667	0.162651	0.5
0.33871	0.166667	0.168675	0.5
0.33871	0.166667	0.180723	0.333333
0.33871	0.166667	0.180723	0.666667
0.33871	0.166667	0.204819	0.5
0.33871	0.176471	0.13253	0.333333
0.33871	0.176471	0.144578	0.333333
0.33871	0.176471	0.144578	0.5
0.33871	0.176471	0.186747	0.5
0.33871	0.176471	0.240964	0.333333
0.33871	0.176471	0.295181	0.5
0.33871	0.186275	0.114458	0.5
0.33871	0.186275	0.240964	0.5
0.33871	0.186275	0.283133	0.333333
0.33871	0.196078	0.13253	0.333333
0.33871	0.196078	0.192771	0.5
0.33871	0.196078	0.198795	0.5
0.33871	0.196078	0.240964	0.5
0.33871	0.196078	0.295181	0.166667
0.33871	0.196078	0.295181	0.333333
0.33871	0.205882	0.126506	0.5
0.33871	0.205882	0.150602	0.5
0.33871	0.215686	0.13253	0.5
0.33871	0.215686	0.162651	0.333333
0.33871	0.215686	0.192771	0.333333
0.33871	0.22549	0.0542169	0.333333
0.33871	0.22549	0.180723	0.333333
0.33871	0.22549	0.180723	0.5
0.33871	0.245098	0.144578	0.5
0.33871	0.254902	0.162651	0.5
0.33871	0.254902	0.174699	0.5
0.33871	0.259804	0.204819	0.333333
0.33871	0.264706	0.120482	0.333333
0.33871	0.27451	0.277108	0.166667
0.33871	0.27451	0.283133	0.5
0.33871	0.284314	0.060241	0.333333
0.33871	0.294118	0.108434	0.166667
0.33871	0.294118	0.319277	0.166667
0.33871	0.303922	0.144578	0.166667
0.33871	0.303922	0.210843	0.333333
0.33871	0.313725	0.180723	0.5
0.33871	0.333333	0.271084	0.5
0.33871	0.362745	0.240964	0.5
0.33871	0.372549	0.192771	0.333333
0.33871	0.598039	0.0542169	0.5
0.33871	0.617647	0.138554	0.5
0.344086	0.0784314	0.204819	0.666667
0.344086	0.0882353	0.198795	0.666667
0.346774	0.0784314	0.204819	0.666667
0.346774	0.0882353	0.198795	0.666667
0.346774	0.102941	0.13253	0.5
0.354839	0	0.295181	0.5
0.354839	0.0343137	0.210843	0.5
0.354839	0.0588235	0.204819	0.5
0.354839	0.0588235	0.26506	0.5
0.354839	0.0588235	0.445783	0.5
0.354839	0.0686275	0.174699	0.333333
0.354839	0.0686275	0.174699	0.666667
0.354839	0.0686275	0.192771	0.5
0.354839	0.0686275	0.246988	0.5
0.354839	0.0784314	0.150602	0.5
0.354839	0.0784314	0.210843	0.5
0.354839	0.0784314	0.216867	0.5
0.354839	0.0784314	0.228916	0.5
0.354839	0.0784314	0.295181	0.166667
0.354839	0.0882353	0.144578	0.5
0.354839	0.0882353	0.162651	0.5
0.354839	0.0882353	0.168675	0.333333
0.354839	0.0882353	0.228916	0.5
0.354839	0.0980392	0.13253	0.333333
0.354839	0.0980392	0.168675	0.5
0.354839	0.0980392	0.186747	0.666667
0.354839	0.0980392	0.210843	0.5
0.354839	0.0980392	0.210843	0.666667
0.354839	0.0980392	0.240964	0.666667
0.354839	0.107843	0.186747	0.666667
0.354839	0.107843	0.198795	0.333333
0.354839	0.117647	0.144578	0.5
0.354839	0.117647	0.180723	0.5
0.354839	0.117647	0.192771	0.666667
0.354839	0.117647	0.222892	0.5
0.354839	0.117647	0.301205	0.5
0.354839	0.117647	0.445783	0.333333
0.354839	0.127451	0.168675	0.166667
0.354839	0.127451	0.192771	0.5
0.354839	0.127451	0.192771	0.666667
0.354839	0.127451	0.198795	0.5
0.354839	0.127451	0.373494	0.333333
0.354839	0.127451	0.373494	0.5
0.354839	0.137255	0.156627	0.5
0.354839	0.137255	0.180723	0.5
0.354839	0.137255	0.192771	0.333333
0.354839	0.137255	0.204819	0.5
0.354839	0.137255	0.23494	0.5
0.354839	0.137255	0.295181	0.5
0.354839	0.142157	0.144578	0.5
0.354839	0.147059	0.120482	0.5
0.354839	0.147059	0.150602	0.666667
0.354839	0.147059	0.162651	0.5
0.354839	0.147059	0.174699	0.5
0.354839	0.147059	0.192771	0.666667
0.354839	0.147059	0.23494	0.5
0.354839	0.147059	0.253012	0.5
0.354839	0.156863	0.144578	0.5
0.354839	0.156863	0.192771	0.5
0.354839	0.156863	0.198795	0.5
0.354839	0.161765	0.228916	0.5
0.354839	0.166667	0.174699	0.5
0.354839	0.166667	0.192771	0.5
0.354839	0.166667	0.228916	0.5
0.354839	0.166667	0.246988	0.666667
0.354839	0.176471	0.108434	0.5
0.354839	0.176471	0.180723	0.5
0.354839	0.176471	0.198795	0.666667
0.354839	0.176471	0.26506	0.166667
0.354839	0.181373	0.13253	0.333333
0.354839	0.186275	0.120482	0.333333
0.354839	0.186275	0.168675	0.5
0.354839	0.186275	0.186747	0.333333
0.354839	0.186275	0.192771	0.5
0.354839	0.196078	0.114458	0.5
0.354839	0.196078	0.138554	0.333333
0.354839	0.196078	0.156627	0.5
0.354839	0.196078	0.174699	0.333333
0.354839	0.196078	0.192771	0.5
0.354839	0.196078	0.204819	0.5
0.354839	0.196078	0.210843	0.166667
0.354839	0.196078	0.222892	0.333333
0.354839	0.196078	0.240964	0.333333
0.354839	0.196078	0.295181	0.333333
0.354839	0.205882	0.156627	0.5
0.354839	0.205882	0.174699	0.333333
0.354839	0.205882	0.301205	0.666667
0.354839	0.215686	0.168675	0.5
0.354839	0.215686	0.216867	0.5
0.354839	0.215686	0.295181	0.333333
0.354839	0.215686	0.295181	0.666667
0.354839	0.22549	0.186747	0.333333
0.354839	0.22549	0.204819	0.333333
0.354839	0.235294	0.174699	0.5
0.354839	0.235294	0.180723	0.333333
0.354839	0.235294	0.180723	0.5
0.354839	0.235294	0.198795	0.5
0.354839	0.254902	0.126506	0.333333
0.354839	0.254902	0.198795	0.333333
0.354839	0.254902	0.295181	0.333333
0.354839	0.264706	0.445783	0.333333
0.354839	0.27451	0.0240964	0.333333
0.354839	0.27451	0.204819	0.333333
0.354839	0.27451	0.26506	0.5
0.354839	0.294118	0.0903614	0.5
0.354839	0.303922	0.126506	0.333333
0.354839	0.303922	0.13253	0.333333
0.354839	0.303922	0.144578	0.166667
0.354839	0.303922	0.204819	0.333333
0.354839	0.352941	0.0240964	0.5
0.354839	0.357843	0	0.333333
0.354839	0.460784	0.0903614	0.5
0.354839	0.480392	0.174699	0.333333
0.354839	0.539216	0.0240964	0.166667
0.354839	0.602941	0.0361446	0.333333
0.354839	0.833333	0.271084	0.166667
0.354839	0.906863	0.277108	0.166667
0.370968	0.0196078	0.144578	0.666667
0.370968	0.0490196	0.180723	0.5
0.370968	0.0490196	0.23494	0.666667
0.370968	0.0588235	0.23494	0.5
0.370968	0.0686275	0.186747	0.5
0.370968	0.0686275	0.26506	0.666667
0.370968	0.0686275	0.295181	0.5
0.370968	0.0784314	0.13253	0.5
0.370968	0.0784314	0.144578	0.5
0.370968	0.0784314	0.216867	0.166667
0.370968	0.0784314	0.26506	0.5
0.370968	0.0784314	0.289157	0.5
0.370968	0.0882353	0.162651	0.5
0.370968	0.0882353	0.180723	0.5
0.370968	0.0882353	0.301205	0.5
0.370968	0.0882353	0.331325	0.5
0.370968	0.0980392	0.216867	0.333333
0.370968	0.0980392	0.23494	0.5
0.370968	0.0980392	0.246988	0.666667
0.370968	0.102941	0.295181	0.5
0.370968	0.107843	0.126506	0.5
0.370968	0.107843	0.174699	0.5
0.370968	0.107843	0.23494	0.5
0.370968	0.117647	0.180723	0.333333
0.370968	0.117647	0.210843	0.666667
0.370968	0.117647	0.216867	0.5
0.370968	0.127451	0.198795	0.5
0.370968	0.127451	0.204819	0.5
0.370968	0.137255	0.174699	0.5
0.370968	0.137255	0.198795	0.333333
0.370968	0.137255	0.204819	0.5
0.370968	0.137255	0.210843	0.333333
0.370968	0.137255	0.222892	0.666667
0.370968	0.137255	0.295181	0.5
0.370968	0.142157	0.228916	0.5
0.370968	0.147059	0.150602	0.5
0.370968	0.147059	0.228916	0.333333
0.370968	0.156863	0.108434	0.333333
0.370968	0.156863	0.144578	0.5
0.370968	0.156863	0.162651	0.5
0.370968	0.156863	0.198795	0.5
0.370968	0.166667	0.162651	0.333333
0.370968	0.176471	0.156627	0.666667
0.370968	0.176471	0.228916	0.5
0.370968	0.176471	0.295181	0.333333
0.370968	0.176471	0.295181	0.5
0.370968	0.186275	0.174699	0.333333
0.370968	0.186275	0.180723	0.5
0.370968	0.186275	0.204819	0.333333
0.370968	0.186275	0.23494	0.333333
0.370968	0.186275	0.240964	0.5
0.370968	0.186275	0.271084	0.166667
0.370968	0.196078	0.162651	0.5
0.370968	0.196078	0.180723	0.5
0.370968	0.196078	0.192771	0.666667
0.370968	0.196078	0.216867	0.5
0.370968	0.196078	0.246988	0.333333
0.370968	0.205882	0.168675	0.5
0.370968	0.205882	0.174699	0.5
0.370968	0.205882	0.216867	0.333333
0.370968	0.205882	0.331325	0.166667
0.370968	0.215686	0.150602	0.333333
0.370968	0.215686	0.180723	0.5
0.370968	0.22549	0.204819	0.333333
0.370968	0.22549	0.23494	0.333333
0.370968	0.235294	0.114458	0.333333
0.370968	0.235294	0.120482	0.5
0.370968	0.235294	0.144578	0.666667
0.370968	0.245098	0.13253	0.333333
0.370968	0.245098	0.168675	0.333333
0.370968	0.25	0.0843373	0.333333
0.370968	0.254902	0.168675	0.333333
0.370968	0.264706	0.0843373	0.333333
0.370968	0.264706	0.150602	0.666667
0.370968	0.264706	0.277108	0.333333
0.370968	0.284314	0.403614	0.5
0.387097	0.0392157	0.295181	0.5
0.387097	0.0588235	0.210843	0.333333
0.387097	0.0686275	0.168675	0.833333
0.387097	0.0686275	0.228916	0.833333
0.387097	0.0686275	0.253012	0.5
0.387097	0.0686275	0.409639	0.5
0.387097	0.0784314	0.228916	0.666667
0.387097	0.0784314	0.295181	0.5
0.387097	0.0882353	0.144578	0.833333
0.387097	0.0882353	0.174699	0.5
0.387097	0.0882353	0.180723	0.5
0.387097	0.0882353	0.216867	0.666667
0.387097	0.0980392	0.186747	0.666667
0.387097	0.0980392	0.192771	0.5
0.387097	0.0980392	0.246988	0.333333
0.387097	0.0980392	0.295181	0.666667
0.387097	0.107843	0.222892	0.5
0.387097	0.107843	0.259036	0.5
0.387097	0.107843	0.277108	0.5
0.387097	0.107843	0.361446	0.166667
0.387097	0.117647	0.168675	0.333333
0.387097	0.117647	0.186747	0.5
0.387097	0.117647	0.216867	0.5
0.387097	0.117647	0.23494	0.5
0.387097	0.117647	0.39759	0.666667
0.387097	0.127451	0.13253	0.5
0.387097	0.127451	0.168675	0.333333
0.387097	0.127451	0.168675	0.5
0.387097	0.127451	0.180723	0.333333
0.387097	0.127451	0.198795	0.5
0.387097	0.127451	0.246988	0.333333
0.387097	0.137255	0.13253	0.5
0.387097	0.137255	0.150602	0.5
0.387097	0.137255	0.180723	0.333333
0.387097	0.137255	0.180723	0.5
0.387097	0.137255	0.198795	0.5
0.387097	0.137255	0.216867	0.5
0.387097	0.147059	0.114458	0.5
0.387097	0.147059	0.150602	0.5
0.387097	0.147059	0.180723	0.5
0.387097	0.147059	0.198795	0.5
0.387097	0.147059	0.204819	0.333333
0.387097	0.147059	0.253012	0.333333
0.387097	0.147059	0.295181	0.5
0.387097	0.156863	0.156627	0.666667
0.387097	0.156863	0.174699	0.833333
0.387097	0.156863	0.180723	0.333333
0.387097	0.156863	0.180723	0.5
0.387097	0.156863	0.192771	0.333333
0.387097	0.156863	0.210843	0.666667
0.387097	0.156863	0.23494	0.666667
0.387097	0.166667	0.114458	0.5
0.387097	0.166667	0.168675	0.5
0.387097	0.166667	0.180723	0.5
0.387097	0.166667	0.192771	0.5
0.387097	0.166667	0.192771	0.666667
0.387097	0.166667	0.198795	0.333333
0.387097	0.166667	0.204819	0.5
0.387097	0.166667	0.325301	0.333333
0.387097	0.171569	0.343373	0.666667
0.387097	0.176471	0.114458	0.5
0.387097	0.176471	0.120482	0.5
0.387097	0.176471	0.144578	0.5
0.387097	0.176471	0.150602	0.5
0.387097	0.176471	0.174699	0.5
0.387097	0.176471	0.180723	0.5
0.387097	0.176471	0.204819	0.333333
0.387097	0.176471	0.216867	0.166667
0.387097	0.176471	0.228916	0.333333
0.387097	0.176471	0.240964	0.333333
0.387097	0.181373	0.168675	0.5
0.387097	0.186275	0.0963855	0.5
0.387097	0.186275	0.204819	0.5
0.387097	0.186275	0.210843	0.833333
0.387097	0.196078	0.168675	0.5
0.387097	0.196078	0.174699	0.5
0.387097	0.196078	0.23494	0.5
0.387097	0.196078	0.26506	0.5
0.387097	0.205882	0.150602	0.5
0.387097	0.205882	0.204819	0.333333
0.387097	0.205882	0.216867	0.333333
0.387097	0.205882	0.313253	0.5
0.387097	0.205882	0.319277	0.666667
0.387097	0.210784	0.144578	0.666667
0.387097	0.215686	0.120482	0.5
0.387097	0.215686	0.13253	0.666667
0.387097	0.215686	0.156627	0.333333
0.387097	0.215686	0.216867	0.166667
0.387097	0.215686	0.26506	0.333333
0.387097	0.22549	0.156627	0.333333
0.387097	0.22549	0.156627	0.5
0.387097	0.22549	0.168675	0.666667
0.387097	0.22549	0.198795	0.5
0.387097	0.22549	0.313253	0.333333
0.387097	0.235294	0.0722892	0.5
0.387097	0.235294	0.13253	0.333333
0.387097	0.235294	0.13253	0.5
0.387097	0.235294	0.240964	0.333333
0.387097	0.235294	0.240964	0.5
0.387097	0.245098	0.162651	0.666667
0.387097	0.245098	0.192771	0.333333
0.387097	0.254902	0.162651	0.333333
0.387097	0.254902	0.180723	0.5
0.387097	0.254902	0.192771	0.5
0.387097	0.264706	0.23494	0.166667
0.387097	0.284314	0.156627	0.333333
0.387097	0.284314	0.162651	0.333333
0.387097	0.294118	0.120482	0.5
0.387097	0.323529	0.144578	0.5
0.387097	0.323529	0.204819	0.333333
0.387097	0.362745	0.192771	0.166667
0.387097	0.372549	0.120482	0.5
0.387097	0.392157	0.222892	0
0.387097	0.406863	0.13253	0.5
0.387097	0.45098	0.126506	0.5
0.387097	0.45098	0.138554	0.333333
0.387097	0.480392	0.26506	0.333333
0.387097	0.509804	0.0722892	0.166667
0.387097	0.529412	0.144578	0.333333
0.397849	0.25	0.0843373	0.333333
0.403226	0.0196078	0.144578	0.666667
0.403226	0.0392157	0.156627	0.5
0.403226	0.0490196	0.180723	0.5
0.403226	0.0686275	0.186747	0.5
0.403226	0.0686275	0.23494	0.5
0.403226	0.0686275	0.240964	0.333333
0.403226	0.0686275	0.283133	0.833333
0.403226	0.0735294	0.295181	0.5
0.403226	0.0784314	0.186747	0.333333
0.403226	0.0784314	0.198795	0.666667
0.403226	0.0784314	0.216867	0.5
0.403226	0.0784314	0.222892	0.5
0.403226	0.0784314	0.295181	0.5
0.403226	0.0882353	0.162651	0.333333
0.403226	0.0882353	0.180723	0.5
0.403226	0.0882353	0.186747	0.5
0.403226	0.0882353	0.295181	0.166667
0.403226	0.0882353	0.295181	0.666667
0.403226	0.0882353	0.445783	0.5
0.403226	0.0980392	0.114458	0.5
0.403226	0.0980392	0.144578	0.666667
0.403226	0.0980392	0.168675	0.5
0.403226	0.0980392	0.174699	0.5
0.403226	0.0980392	0.174699	0.666667
0.403226	0.0980392	0.198795	0.333333
0.403226	0.0980392	0.198795	0.666667
0.403226	0.0980392	0.222892	0.5
0.403226	0.0980392	0.228916	0.333333
0.403226	0.0980392	0.253012	0.5
0.403226	0.107843	0.150602	0.666667
0.403226	0.107843	0.192771	0.5
0.403226	0.107843	0.192771	0.666667
0.403226	0.107843	0.228916	0.5
0.403226	0.107843	0.23494	0.333333
0.403226	0.107843	0.240964	0.5
0.403226	0.107843	0.289157	0.5
0.403226	0.117647	0.144578	0.333333
0.403226	0.117647	0.162651	0.666667
0.403226	0.117647	0.198795	0.5
0.403226	0.117647	0.210843	0.5
0.403226	0.117647	0.240964	0.166667
0.403226	0.117647	0.246988	0.5
0.403226	0.117647	0.295181	0.333333
0.403226	0.122549	0.186747	0.5
0.403226	0.127451	0.114458	0.333333
0.403226	0.127451	0.156627	0.666667
0.403226	0.127451	0.162651	0.666667
0.403226	0.127451	0.180723	0.5
0.403226	0.127451	0.204819	0.5
0.403226	0.127451	0.216867	0.5
0.403226	0.137255	0.144578	0.5
0.403226	0.137255	0.168675	0.333333
0.403226	0.137255	0.168675	0.5
0.403226	0.137255	0.180723	0.5
0.403226	0.137255	0.192771	0.5
0.403226	0.137255	0.204819	0.166667
0.403226	0.137255	0.216867	0.833333
0.403226	0.137255	0.295181	0.333333
0.403226	0.147059	0.168675	0.666667
0.403226	0.147059	0.180723	0.333333
0.403226	0.147059	0.192771	0.333333
0.403226	0.147059	0.192771	0.5
0.403226	0.147059	0.228916	0.666667
0.403226	0.147059	0.240964	0.5
0.403226	0.156863	0.162651	0.5
0.403226	0.156863	0.180723	0.333333
0.403226	0.156863	0.210843	0.333333
0.403226	0.156863	0.210843	0.666667
0.403226	0.156863	0.295181	0.5
0.403226	0.156863	0.295181	0.666667
0.403226	0.161765	0.150602	0.333333
0.403226	0.166667	0.108434	0.333333
0.403226	0.166667	0.13253	0.5
0.403226	0.166667	0.144578	0.5
0.403226	0.166667	0.168675	0.333333
0.403226	0.166667	0.180723	0.5
0.403226	0.166667	0.192771	0.333333
0.403226	0.166667	0.240964	0.5
0.403226	0.166667	0.325301	0.333333
0.403226	0.176471	0.138554	0.666667
0.403226	0.176471	0.144578	0.333333
0.403226	0.176471	0.150602	0
0.403226	0.176471	0.162651	0.5
[truncated: 1,823 more rows]

## Sheet: redwine
0	0.335616	0.49	0
0.0153846	0.178082	0.38	0.4
0.0461538	0.0821918	0.4	0.6
0.0461538	0.205479	0.49	0.6
0.0615385	0.260274	0.5	0.4
0.0923077	0.150685	0.38	0.6
0.0923077	0.184932	0.3	0.4
0.0923077	0.205479	0.31	0.4
0.0923077	0.212329	0.58	0.4
0.0923077	0.232877	0.52	0.6
0.0923077	0.253425	0.33	0.4
0.0923077	0.253425	0.51	0.4
0.0923077	0.253425	0.58	0.4
0.0923077	0.273973	0.25	0.6
0.0923077	0.287671	0.37	0.6
0.0923077	0.291096	0.18	0.6
0.0923077	0.294521	0.03	0.2
0.0923077	0.311644	0.61	0.4
0.0923077	0.315068	0.66	0
0.0923077	0.321918	0.08	0.2
0.0923077	0.342466	0.08	0.4
0.0923077	0.349315	0	0.6
0.0923077	0.369863	0.7	0.4
0.0923077	0.39726	0.24	0.6
0.0923077	0.60274	0.09	0.6
0.0923077	0.650685	0.09	0.4
0.1	0.246575	0.2	0.2
0.107692	0.171233	0.53	0.6
0.107692	0.19863	0.15	0.4
0.107692	0.19863	0.49	0.4
0.107692	0.205479	0.25	0.4
0.107692	0.239726	0.49	0.4
0.107692	0.246575	0.68	0.6
0.107692	0.260274	0.47	0.4
0.107692	0.273973	0.12	0.4
0.107692	0.315068	0.13	0.6
0.107692	0.321918	0.29	0.4
0.107692	0.328767	0.29	0.4
0.107692	0.335616	0.29	0.4
0.107692	0.34589	0.2	0.2
0.107692	0.356164	0.27	0.6
0.107692	0.363014	0.18	0.4
0.107692	0.373288	0.61	0.4
0.107692	0.390411	0.05	0.4
0.107692	0.414384	0.22	0.4
0.107692	0.438356	0.68	0.6
0.107692	0.493151	0.34	0.6
0.107692	0.523973	0.03	0.2
0.123077	0.0616438	0.44	0.8
0.123077	0.0821918	0.54	0.4
0.123077	0.109589	0.39	0.4
0.123077	0.130137	0.37	0.4
0.123077	0.133562	0.54	0.6
0.123077	0.136986	0.25	0.4
0.123077	0.136986	0.51	0.6
0.123077	0.150685	0.37	0.4
0.123077	0.150685	0.45	0.6
0.123077	0.150685	0.5	0.6
0.123077	0.164384	0.69	0.6
0.123077	0.184932	0.48	0.4
0.123077	0.191781	0.23	0.4
0.123077	0.191781	0.4	0.4
0.123077	0.202055	0.36	0.4
0.123077	0.205479	0.17	0.6
0.123077	0.205479	0.21	0.4
0.123077	0.205479	0.35	0.4
0.123077	0.205479	0.53	0.4
0.123077	0.212329	0.36	0.6
0.123077	0.219178	0.49	0.4
0.123077	0.226027	0.2	0.4
0.123077	0.232877	0.23	0.4
0.123077	0.232877	0.26	0.6
0.123077	0.232877	0.59	0.4
0.123077	0.246575	0.24	0.4
0.123077	0.253425	0.18	0.6
0.123077	0.253425	0.2	0.6
0.123077	0.253425	0.49	0.4
0.123077	0.260274	0.25	0.4
0.123077	0.267123	0.28	0.4
0.123077	0.280822	0.12	0.4
0.123077	0.287671	0.26	0.6
0.123077	0.287671	0.49	0.4
0.123077	0.294521	0.22	0.4
0.123077	0.294521	0.35	0.4
0.123077	0.30137	0.13	0.4
0.123077	0.308219	0.14	0.4
0.123077	0.311644	0.22	0.4
0.123077	0.315068	0.03	0.4
0.123077	0.315068	0.08	0.4
0.123077	0.321918	0.22	0.4
0.123077	0.328767	0.13	0.6
0.123077	0.339041	0	0.4
0.123077	0.342466	0.1	0.4
0.123077	0.342466	0.18	0.4
0.123077	0.342466	0.19	0.4
0.123077	0.359589	0	0.6
0.123077	0.363014	0.6	0.4
0.123077	0.369863	0.2	0.4
0.123077	0.369863	0.26	0.4
0.123077	0.376712	0.19	0.2
0.123077	0.380137	0.26	0.2
0.123077	0.383562	0.02	0.2
0.123077	0.390411	0.08	0.6
0.123077	0.393836	0	0.4
0.123077	0.414384	0.2	0.4
0.123077	0.445205	0.2	0.4
0.123077	0.452055	0.51	0.4
0.123077	0.458904	0.21	0.4
0.123077	0.472603	0.25	0.4
0.123077	0.513699	0.26	0.4
0.123077	0.541096	0.1	0.4
0.123077	0.558219	0.43	0.4
0.128205	0.493151	0.21	0.6
0.130769	0.493151	0.21	0.6
0.138462	0.0753425	0.37	0.2
0.138462	0.0958904	0.44	0.6
0.138462	0.143836	0.23	0.4
0.138462	0.171233	0.23	0.4
0.138462	0.171233	0.41	0.4
0.138462	0.171233	0.48	0.4
0.138462	0.184932	0.16	0.4
0.138462	0.191781	0.41	0.6
0.138462	0.191781	0.51	0.6
0.138462	0.19863	0.68	0.4
0.138462	0.219178	0.15	0.4
0.138462	0.226027	0.23	0.6
0.138462	0.253425	0.26	0.4
0.138462	0.273973	0.11	0.4
0.138462	0.273973	0.33	0.4
0.138462	0.280822	0.48	0.6
0.138462	0.287671	0.26	0.6
0.138462	0.30137	0.14	0.4
0.138462	0.30137	0.2	0.4
0.138462	0.30137	0.28	0.4
0.138462	0.308219	0.23	0.4
0.138462	0.308219	0.31	0.4
0.138462	0.315068	0.2	0.4
0.138462	0.321918	0	0.6
0.138462	0.321918	0.45	0.6
0.138462	0.325342	0.41	0.4
0.138462	0.328767	0.17	0.4
0.138462	0.328767	0.18	0.6
0.138462	0.335616	0.2	0.4
0.138462	0.335616	0.3	0.2
0.138462	0.335616	0.49	0.4
0.138462	0.339041	0.22	0.4
0.138462	0.342466	0.05	0.4
0.138462	0.342466	0.18	0.4
0.138462	0.342466	0.21	0.6
0.138462	0.349315	0.17	0.4
0.138462	0.349315	0.31	0.4
0.138462	0.35274	0.37	0.4
0.138462	0.35274	0.68	0.4
0.138462	0.366438	0.49	0.4
0.138462	0.369863	0.07	0.4
0.138462	0.373288	0	0.4
0.138462	0.373288	0.1	0.4
0.138462	0.383562	0	0.4
0.138462	0.386986	0.23	0.4
0.138462	0.390411	0	0.4
0.138462	0.390411	0.49	0.4
0.138462	0.414384	0.24	0.4
0.138462	0.417808	0.02	0.4
0.138462	0.417808	0.24	0.4
0.138462	0.421233	0.16	0.4
0.138462	0.431507	0.27	0.4
0.138462	0.455479	0.52	0.4
0.138462	0.489726	0	0.4
0.138462	0.534247	0.34	0.4
0.153846	0.0684932	0.48	0.6
0.153846	0.0958904	0.42	0.6
0.153846	0.109589	0.51	0.6
0.153846	0.143836	0.4	0.4
0.153846	0.150685	0.28	0.4
0.153846	0.150685	0.37	0.6
0.153846	0.150685	0.52	0.4
0.153846	0.157534	0.45	0.4
0.153846	0.164384	0.3	0.4
0.153846	0.164384	0.59	0.4
0.153846	0.164384	0.6	0.4
0.153846	0.178082	0.15	0.4
0.153846	0.178082	0.36	0.4
0.153846	0.178082	0.48	0.4
0.153846	0.178082	0.55	0.4
0.153846	0.184932	0.08	0.4
0.153846	0.184932	0.12	0.4
0.153846	0.184932	0.31	0.6
0.153846	0.191781	0.1	0.6
0.153846	0.191781	0.18	0.4
0.153846	0.191781	0.49	0.4
0.153846	0.19863	0.3	0.4
0.153846	0.19863	0.76	0.4
0.153846	0.212329	0.36	0.4
0.153846	0.212329	0.7	0.4
0.153846	0.219178	0.28	0.4
0.153846	0.219178	0.5	0.4
0.153846	0.232877	0.23	0.4
0.153846	0.239726	0.3	0.4
0.153846	0.239726	0.31	0.4
0.153846	0.246575	0.32	0.4
0.153846	0.253425	0.11	0.4
0.153846	0.253425	0.24	0.4
0.153846	0.260274	0.04	0.6
0.153846	0.260274	0.35	0.4
0.153846	0.273973	0.04	0.6
0.153846	0.273973	0.38	0.4
0.153846	0.280822	0.24	0.6
0.153846	0.280822	0.26	0.4
0.153846	0.280822	0.49	0.6
0.153846	0.287671	0.04	0.6
0.153846	0.287671	0.13	0.4
0.153846	0.287671	0.24	0.4
0.153846	0.287671	0.45	0.4
0.153846	0.294521	0	0.6
0.153846	0.294521	0.17	0.4
0.153846	0.30137	0.12	0.6
0.153846	0.30137	0.23	0.4
0.153846	0.308219	0	0.6
0.153846	0.308219	0.27	0.4
0.153846	0.315068	0	0.4
0.153846	0.315068	0.28	0.6
0.153846	0.321918	0.18	0.4
0.153846	0.321918	0.26	0.4
0.153846	0.321918	0.33	0.4
0.153846	0.328767	0.06	0.4
0.153846	0.328767	0.26	0.4
0.153846	0.332192	0.12	0.6
0.153846	0.335616	0.08	0.4
0.153846	0.342466	0.04	0.4
0.153846	0.342466	0.32	0.4
0.153846	0.349315	0.12	0.4
0.153846	0.349315	0.24	0.4
0.153846	0.356164	0.02	0.6
0.153846	0.363014	0.18	0.4
0.153846	0.369863	0	0.4
0.153846	0.369863	0.04	0.4
0.153846	0.376712	0	0.4
0.153846	0.376712	0.26	0.4
0.153846	0.376712	0.55	0.4
0.153846	0.386986	0.26	0.4
0.153846	0.386986	0.35	0.4
0.153846	0.390411	0	0.4
0.153846	0.39726	0	0.4
0.153846	0.39726	0.23	0.4
0.153846	0.40411	0	0.4
0.153846	0.407534	0	0.4
0.153846	0.407534	0.2	0.4
0.153846	0.421233	0	0.4
0.153846	0.424658	0.19	0.4
0.153846	0.428082	0.56	0.4
0.153846	0.441781	0.22	0.4
0.153846	0.455479	0	0.6
0.153846	0.462329	0	0.6
0.153846	0.479452	0.29	0.4
0.153846	0.520548	0.28	0.4
0.153846	0.523973	0.27	0.4
0.153846	0.585616	0.04	0.2
0.153846	0.589041	0.32	0.4
0.169231	0.0479452	0.21	0.4
0.169231	0.0821918	0.39	0.6
0.169231	0.109589	0.54	0.4
0.169231	0.116438	0.38	0.6
0.169231	0.116438	0.52	0.4
0.169231	0.130137	0.3	0.4
0.169231	0.150685	0.52	0.6
0.169231	0.157534	0.21	0.4
0.169231	0.157534	0.26	0.6
0.169231	0.157534	0.41	0.4
0.169231	0.164384	0.31	0.6
0.169231	0.171233	0.52	0.4
0.169231	0.178082	0.21	0.4
0.169231	0.178082	0.3	0.6
0.169231	0.184932	0.44	0.4
0.169231	0.184932	0.54	0.4
0.169231	0.184932	0.63	0.4
0.169231	0.191781	0.29	0.6
0.169231	0.191781	0.3	0.6
0.169231	0.19863	0.24	0.4
0.169231	0.19863	0.31	0.6
0.169231	0.19863	0.42	0.6
0.169231	0.205479	0.49	0.4
0.169231	0.212329	0.21	0.4
0.169231	0.212329	0.22	0.6
0.169231	0.212329	0.29	0.4
0.169231	0.212329	0.34	0.6
0.169231	0.212329	0.44	0.4
0.169231	0.212329	0.44	0.6
0.169231	0.212329	0.49	0.4
0.169231	0.219178	0.49	0.4
0.169231	0.226027	0.34	0.4
0.169231	0.226027	0.35	0.4
0.169231	0.232877	0.31	0.6
0.169231	0.232877	0.39	0.4
0.169231	0.239726	0.47	0.4
0.169231	0.253425	0.32	0.4
0.169231	0.253425	0.36	0.6
0.169231	0.260274	0	0.4
0.169231	0.260274	0.04	0.4
0.169231	0.260274	0.09	0.4
0.169231	0.260274	0.11	0.4
0.169231	0.260274	0.17	0.4
0.169231	0.260274	0.33	0.4
0.169231	0.260274	0.46	0.4
0.169231	0.267123	0.01	0.6
0.169231	0.267123	0.18	0.6
0.169231	0.267123	0.24	0.6
0.169231	0.273973	0.16	0.8
0.169231	0.273973	0.26	0.4
0.169231	0.273973	0.34	0.4
0.169231	0.280822	0.24	0.4
0.169231	0.280822	0.33	0.4
0.169231	0.294521	0.24	0.6
0.169231	0.30137	0.19	0.4
0.169231	0.30137	0.22	0.4
0.169231	0.304795	0.34	0.4
0.169231	0.308219	0.02	0.4
0.169231	0.308219	0.31	0.6
0.169231	0.315068	0.02	0.8
0.169231	0.315068	0.2	0.4
0.169231	0.315068	0.22	0.4
0.169231	0.315068	0.23	0.6
0.169231	0.321918	0.42	0.6
0.169231	0.321918	0.44	0.4
0.169231	0.321918	0.5	0.6
0.169231	0.328767	0.04	0.4
0.169231	0.328767	0.32	0.4
0.169231	0.335616	0.04	0.4
0.169231	0.335616	0.14	0.4
0.169231	0.342466	0.04	0.4
0.169231	0.342466	0.06	0.4
0.169231	0.342466	0.08	0.6
0.169231	0.349315	0	0.4
0.169231	0.349315	0.08	0.6
0.169231	0.349315	0.12	0.4
0.169231	0.349315	0.33	0.4
0.169231	0.349315	0.48	0.4
0.169231	0.356164	0.17	0.4
0.169231	0.363014	0.02	0.6
0.169231	0.363014	0.1	0.4
0.169231	0.366438	0.03	0.4
0.169231	0.369863	0	0.4
0.169231	0.376712	0.02	0.4
0.169231	0.376712	0.1	0.6
0.169231	0.376712	0.12	0.4
0.169231	0.376712	0.23	0.4
0.169231	0.376712	0.55	0.6
0.169231	0.383562	0	0.4
0.169231	0.383562	0.07	0.4
0.169231	0.383562	0.11	0.6
0.169231	0.390411	0.22	0.4
0.169231	0.390411	0.32	0.4
0.169231	0.400685	0.24	0.4
0.169231	0.40411	0	0.4
0.169231	0.407534	0.15	0.4
0.169231	0.407534	0.22	0.6
0.169231	0.410959	0.17	0.4
0.169231	0.417808	0.21	0.4
0.169231	0.428082	0.12	0.6
0.169231	0.434932	0.15	0.4
0.169231	0.44863	0.42	0.4
0.169231	0.452055	0.1	0.4
0.169231	0.578767	0.1	0.4
0.169231	0.767123	0.34	0.4
0.176923	0.380137	0.1	0.4
0.176923	0.386986	0.1	0.6
0.179487	0.455479	0.19	0.6
0.184615	0.0958904	0.37	0.6
0.184615	0.0958904	0.45	0.4
0.184615	0.136986	0.54	0.4
0.184615	0.136986	0.59	0.4
0.184615	0.143836	0.53	0.6
0.184615	0.171233	0.2	0.6
0.184615	0.178082	0.48	0.2
0.184615	0.205479	0.57	0.4
0.184615	0.212329	0.39	0.4
0.184615	0.232877	0.31	0.4
0.184615	0.232877	0.49	0.2
0.184615	0.239726	0.08	0.6
0.184615	0.246575	0.08	0.4
0.184615	0.253425	0.26	0.4
0.184615	0.260274	0.18	0.6
0.184615	0.260274	0.49	0.4
0.184615	0.267123	0.24	0.6
0.184615	0.273973	0.07	0.6
0.184615	0.273973	0.11	0.4
0.184615	0.280822	0.22	0.6
0.184615	0.294521	0.66	0.4
0.184615	0.30137	0.04	0.4
0.184615	0.30137	0.08	0.6
0.184615	0.308219	0.06	0.6
0.184615	0.315068	0.25	0.4
0.184615	0.321918	0.24	0.4
0.184615	0.321918	0.49	0.2
0.184615	0.349315	0.06	0.4
0.184615	0.349315	0.21	0.4
0.184615	0.356164	0.07	0.4
0.184615	0.356164	0.17	0.4
0.184615	0.359589	0	0.6
0.184615	0.366438	0.26	0.4
0.184615	0.369863	0.15	0.4
0.184615	0.369863	0.15	0.6
0.184615	0.376712	0.06	0.4
0.184615	0.410959	0.01	0.4
0.184615	0.414384	0.04	0.4
0.184615	0.417808	0	0.2
0.184615	0.428082	0.11	0.4
0.184615	0.44863	0.22	0.4
0.184615	0.452055	0	0.2
0.184615	0.455479	0.19	0.6
0.184615	0.469178	0	0.4
0.184615	0.479452	0	0.4
0.184615	0.486301	0.09	0.4
0.184615	0.489726	0.03	0.4
0.184615	0.568493	0.03	0.4
0.184615	0.571918	0.05	0.2
0.2	0.10274	0.41	0.4
0.2	0.10274	0.62	0.6
0.2	0.116438	0.4	0.4
0.2	0.130137	0.44	0.6
0.2	0.130137	0.57	0.4
0.2	0.164384	0.21	0.6
0.2	0.171233	0.43	0.6
0.2	0.178082	0.28	0.8
0.2	0.184932	0.1	0.6
0.2	0.184932	0.31	0.4
0.2	0.191781	0.14	0.6
0.2	0.191781	0.48	0.6
0.2	0.205479	0.32	0.4
0.2	0.226027	0.49	0.4
0.2	0.246575	0.02	0.4
0.2	0.246575	0.08	0.4
0.2	0.253425	0.19	0.4
0.2	0.260274	0.34	0.8
0.2	0.287671	0.26	0.4
0.2	0.294521	0.13	0.6
0.2	0.294521	0.21	0.4
0.2	0.315068	0.01	0.4
0.2	0.315068	0.25	0.4
0.2	0.321918	0.02	0.6
0.2	0.321918	0.1	0.4
0.2	0.321918	0.14	0.4
0.2	0.328767	0.5	0.4
0.2	0.335616	0.02	0.6
0.2	0.335616	0.26	0.4
0.2	0.339041	0.28	0.4
0.2	0.342466	0.06	0.4
0.2	0.349315	0.07	0.6
0.2	0.35274	0.07	0.4
0.2	0.356164	0.23	0.4
0.2	0.363014	0.02	0.4
0.2	0.366438	0.16	0.4
0.2	0.369863	0.03	0.4
0.2	0.376712	0	0.4
0.2	0.386986	0	0.4
0.2	0.390411	0	0.6
0.2	0.390411	0.11	0.4
0.2	0.400685	0.1	0.4
0.2	0.428082	0.18	0.6
0.2	0.434932	0	0.2
0.2	0.441781	0.04	0.2
0.2	0.493151	0	0.4
0.2	0.589041	0.05	0
0.215385	0.109589	0.54	0.8
0.215385	0.109589	0.56	0.6
0.215385	0.130137	0.49	0.6
0.215385	0.130137	0.51	0.6
0.215385	0.130137	0.72	1
0.215385	0.171233	0.25	0.6
0.215385	0.171233	0.39	0.4
0.215385	0.178082	0.66	0.6
0.215385	0.184932	0.38	0.4
0.215385	0.184932	0.47	0.6
0.215385	0.184932	0.49	0.4
0.215385	0.226027	0.38	0.4
0.215385	0.232877	0.14	0.4
0.215385	0.232877	0.29	0.4
0.215385	0.232877	0.31	0.4
0.215385	0.239726	0.49	0.4
0.215385	0.253425	0.19	0.6
0.215385	0.253425	0.29	0.4
0.215385	0.260274	0.01	0.6
0.215385	0.260274	0.12	0.6
0.215385	0.273973	0.03	0.4
0.215385	0.280822	0.01	0.4
0.215385	0.280822	0.06	0.6
0.215385	0.287671	0.13	0.4
0.215385	0.308219	0.21	0.6
0.215385	0.315068	0.1	0.6
0.215385	0.315068	0.14	0.4
0.215385	0.318493	0.18	0.4
0.215385	0.318493	0.18	0.6
0.215385	0.321918	0.01	0.4
0.215385	0.321918	0.07	0.4
0.215385	0.328767	0.1	0.4
0.215385	0.328767	0.25	0.4
0.215385	0.328767	0.26	0.6
0.215385	0.335616	0.01	0.4
0.215385	0.335616	0.26	0.4
0.215385	0.342466	0.06	0.4
0.215385	0.342466	0.09	0.4
0.215385	0.349315	0.02	0.4
0.215385	0.349315	0.03	0.6
0.215385	0.349315	0.21	0.4
0.215385	0.349315	0.27	0.6
0.215385	0.356164	0.21	0.4
0.215385	0.359589	0	0.6
0.215385	0.366438	0.12	0.4
0.215385	0.390411	0.04	0.4
0.215385	0.410959	0	0.4
0.215385	0.421233	0.05	0.4
0.215385	0.421233	0.08	0.6
0.215385	0.424658	0.08	0.4
0.215385	0.424658	0.28	0.4
0.215385	0.438356	0.04	0.4
0.215385	0.445205	0.32	0.6
0.215385	0.476027	0	0
0.215385	0.479452	0.02	0.4
0.215385	0.479452	0.14	0.4
0.215385	0.486301	0.27	0.2
0.215385	0.513699	0	0.2
0.215385	0.513699	0	0.4
0.215385	0.520548	0	0.4
0.215385	0.534247	0.06	0.4
0.215385	0.547945	0.24	0.4
0.215385	0.691781	0.09	0.2
0.230769	0.0753425	0.57	0.6
0.230769	0.10274	0.68	0.8
0.230769	0.109589	0.49	0.8
0.230769	0.178082	0.06	0.6
0.230769	0.184932	0.32	0.4
0.230769	0.19863	0.54	0.8
0.230769	0.19863	0.55	0.6
0.230769	0.212329	0.31	0.6
0.230769	0.219178	0.42	0
0.230769	0.226027	0.15	0.6
0.230769	0.226027	0.31	0.6
0.230769	0.239726	0.44	0.2
0.230769	0.253425	0.28	0.6
0.230769	0.273973	0.22	0.6
0.230769	0.280822	0.13	0.6
0.230769	0.30137	0.18	0.4
0.230769	0.30137	0.26	0.4
0.230769	0.321918	0.26	0.4
0.230769	0.328767	0	0.6
0.230769	0.328767	0.22	0.4
0.230769	0.328767	0.26	0.4
0.230769	0.328767	0.65	0.4
0.230769	0.339041	0	0.4
0.230769	0.356164	0.21	0.4
0.230769	0.356164	0.24	0.4
0.230769	0.369863	0	0.6
0.230769	0.376712	0.22	0.6
0.230769	0.383562	0.16	0.6
0.230769	0.386986	0	0.4
0.230769	0.390411	0.21	0.4
0.230769	0.407534	0.24	0.4
0.230769	0.421233	0.02	0.4
0.230769	0.441781	0.02	0.4
0.230769	0.445205	0	0.4
0.230769	0.465753	0.11	0.4
0.230769	0.486301	0.37	0.4
0.230769	0.520548	0.04	0.4
0.230769	0.626712	0.15	0.4
0.230769	0.630137	0.05	0.6
0.238462	0.438356	0.02	0
0.246154	0.0684932	0.3	0.6
0.246154	0.0890411	0.49	0.6
0.246154	0.130137	0.09	0.8
0.246154	0.130137	0.47	0.6
0.246154	0.136986	0.44	0.6
0.246154	0.143836	0.33	1
0.246154	0.150685	0.49	0.6
0.246154	0.157534	0.24	0.2
0.246154	0.178082	0.31	0.8
0.246154	0.191781	0.24	0.4
0.246154	0.19863	0.58	0.4
0.246154	0.202055	0.68	0.6
0.246154	0.205479	0.08	0.4
0.246154	0.205479	0.19	0.6
0.246154	0.212329	0.24	0.6
0.246154	0.212329	0.33	0.4
0.246154	0.212329	0.4	0.8
0.246154	0.232877	0.11	0.4
0.246154	0.232877	0.24	0.6
0.246154	0.246575	0.24	0.6
0.246154	0.246575	0.32	0.8
0.246154	0.260274	0.04	0.4
0.246154	0.260274	0.24	0.2
0.246154	0.273973	0.03	0.4
0.246154	0.280822	0	0.6
0.246154	0.280822	0.04	0.6
0.246154	0.287671	0.28	0.6
0.246154	0.294521	0.09	0.4
0.246154	0.30137	0.03	0.6
0.246154	0.30137	0.31	0.6
0.246154	0.315068	0.03	0.4
0.246154	0.315068	0.58	0.6
0.246154	0.315068	0.66	0.4
0.246154	0.321918	0.05	0.4
0.246154	0.321918	0.18	0.4
0.246154	0.328767	0.29	0.4
0.246154	0.335616	0.19	0.6
0.246154	0.339041	0.66	0.8
0.246154	0.356164	0	0.6
0.246154	0.359589	0.25	0.6
0.246154	0.359589	0.36	0.6
0.246154	0.363014	0	0.8
0.246154	0.376712	0.39	0.4
0.246154	0.383562	0.02	0.4
0.246154	0.39726	0	0.6
0.246154	0.400685	0.12	0.4
0.246154	0.40411	0	0.6
0.246154	0.410959	0.55	0.4
0.246154	0.414384	0.24	0.6
0.246154	0.424658	0.07	0.4
0.246154	0.452055	0.08	0.4
0.246154	0.452055	0.1	0.4
0.246154	0.455479	0	0.2
0.246154	0.455479	0.24	0.4
0.246154	0.479452	0.05	0.4
0.246154	0.489726	0	0.4
0.246154	0.506849	0.26	0.4
0.246154	0.523973	0.2	0.4
0.246154	0.544521	0.27	0.2
0.246154	0.60274	0	0.4
0.246154	0.606164	0.15	0.4
0.251282	0.243151	0.4	0.6
0.261538	0.0410959	0.48	0.6
0.261538	0.0410959	0.51	0.6
0.261538	0.116438	0.49	0.6
0.261538	0.123288	0.6	0.6
0.261538	0.130137	0.46	0.6
0.261538	0.136986	0.23	0.4
0.261538	0.136986	0.25	0.4
0.261538	0.150685	0.21	0.6
0.261538	0.150685	0.24	0.4
0.261538	0.150685	0.25	0.4
0.261538	0.164384	0.21	0.6
0.261538	0.164384	0.25	0.6
0.261538	0.171233	0.58	0.4
0.261538	0.191781	0.16	0.8
0.261538	0.19863	0.31	0.6
0.261538	0.294521	0.15	0.4
0.261538	0.30137	0.23	0.4
0.261538	0.30137	0.24	0.6
0.261538	0.308219	0.25	0.4
0.261538	0.308219	0.26	0.4
0.261538	0.328767	0.03	0.4
0.261538	0.328767	0.06	0.6
0.261538	0.342466	0.03	0.2
0.261538	0.349315	0.33	0.6
0.261538	0.356164	0.1	0.8
0.261538	0.369863	0.34	0.4
0.261538	0.376712	0.05	0.4
0.261538	0.380137	0.07	0.4
0.261538	0.386986	0.11	0.6
0.261538	0.390411	0.32	0.4
0.261538	0.393836	0.13	0.4
0.261538	0.421233	0.1	0.6
0.261538	0.431507	0.12	0.4
0.261538	0.5	0.14	0.4
0.261538	0.616438	0.43	0.6
0.261538	0.619863	0.43	0.4
0.276923	0.0821918	0.33	0.6
0.276923	0.0890411	0.34	0.8
0.276923	0.0958904	0.52	0.8
0.276923	0.10274	0.49	0.6
0.276923	0.109589	0.46	0.6
0.276923	0.184932	0.4	0.6
0.276923	0.191781	0.52	0.4
0.276923	0.19863	0.39	0.4
0.276923	0.219178	0.24	0.6
0.276923	0.219178	0.64	0.6
0.276923	0.226027	0.23	0.6
0.276923	0.226027	0.43	0.6
0.276923	0.232877	0.5	0.4
0.276923	0.232877	0.63	0.4
0.276923	0.253425	0.1	0.6
0.276923	0.267123	0.15	0.6
0.276923	0.273973	0.25	0.4
0.276923	0.280822	0.22	0.6
0.276923	0.287671	0.26	0.4
0.276923	0.30137	0.09	0.4
0.276923	0.308219	0.02	0.4
0.276923	0.315068	0.08	0.6
0.276923	0.315068	0.3	0.4
0.276923	0.321918	0.31	0.6
0.276923	0.328767	0.12	0.8
0.276923	0.328767	0.3	0.4
0.276923	0.335616	0.18	0.6
0.276923	0.335616	0.3	0.6
0.276923	0.349315	0.28	0.6
0.276923	0.356164	0.1	0.4
0.276923	0.359589	0.12	0.4
0.276923	0.376712	0.3	0.6
0.276923	0.383562	0.24	0.4
0.276923	0.390411	0	0.4
0.276923	0.390411	0.08	0.6
0.276923	0.39726	0.08	0.4
0.276923	0.400685	0.1	0.4
0.276923	0.434932	0.18	0.6
0.276923	0.517123	0.05	0
0.276923	0.527397	0.3	0.4
0.276923	0.544521	0.12	0.8
0.276923	0.578767	0	0.4
0.292308	0.0684932	0.24	0.6
0.292308	0.116438	0.25	0.6
0.292308	0.116438	0.35	0.6
0.292308	0.123288	0.48	0.6
0.292308	0.136986	0.47	0.8
0.292308	0.143836	0.47	0.6
0.292308	0.178082	0.49	0.4
0.292308	0.184932	0.49	0.6
0.292308	0.191781	0.12	0.6
0.292308	0.212329	0.29	0.4
0.292308	0.212329	0.32	0.4
0.292308	0.226027	0.55	0.6
0.292308	0.246575	0.28	0.4
0.292308	0.246575	0.31	0.6
0.292308	0.280822	0.06	0.6
0.292308	0.280822	0.08	0.6
0.292308	0.294521	0.23	0.6
0.292308	0.308219	0.05	0.6
0.292308	0.315068	0.54	0.2
0.292308	0.321918	0	0.4
0.292308	0.321918	0.39	0.4
0.292308	0.35274	0.17	0.6
0.292308	0.356164	0.31	0.4
0.292308	0.359589	0.03	0.4
0.292308	0.369863	0	0.4
0.292308	0.369863	0.22	0.4
0.292308	0.383562	0.21	0.4
0.292308	0.441781	0.18	0.6
0.307692	0.0547945	0.43	0.6
0.307692	0.0616438	0.52	0.4
0.307692	0.0821918	0.49	0.4
0.307692	0.136986	0.31	0.6
0.307692	0.143836	0.46	0.6
0.307692	0.157534	0.49	0.6
0.307692	0.171233	0.55	0.6
0.307692	0.178082	0.51	0.6
0.307692	0.191781	0.5	0.4
0.307692	0.19863	0.24	0.4
0.307692	0.205479	0.09	0.6
0.307692	0.205479	0.32	0.4
0.307692	0.212329	0.17	0.4
0.307692	0.212329	0.66	0.8
0.307692	0.219178	0.42	0.6
0.307692	0.226027	0.49	0.4
0.307692	0.232877	0.2	0.6
0.307692	0.246575	0.25	0.4
0.307692	0.260274	0.14	0.4
0.307692	0.260274	0.3	0.6
0.307692	0.287671	0.02	0.6
0.307692	0.308219	0.08	0.6
0.307692	0.328767	0	0.6
0.307692	0.335616	0	0.2
0.307692	0.349315	0.07	0.6
0.307692	0.349315	0.5	0.2
0.307692	0.35274	0.36	0.2
0.307692	0.356164	0.03	0.6
0.307692	0.363014	0.02	0.6
0.307692	0.363014	0.37	0.6
0.307692	0.369863	0.17	0.4
0.307692	0.445205	0.12	0.6
0.307692	0.458904	0.04	0.6
0.307692	0.465753	0.12	0.6
0.307692	0.486301	0	0.6
0.307692	0.493151	0.63	0.6
0.323077	0.0547945	0.48	0.4
0.323077	0.109589	0.56	0.8
0.323077	0.116438	0.4	0.4
0.323077	0.116438	0.49	0.8
0.323077	0.123288	0.58	0.8
0.323077	0.130137	0.47	0.8
0.323077	0.130137	0.78	0.6
0.323077	0.157534	0.48	0.4
0.323077	0.164384	0.34	0.6
0.323077	0.171233	0.5	0.4
0.323077	0.178082	0.42	0.6
0.323077	0.178082	0.6	0.4
0.323077	0.191781	0.31	0.6
0.323077	0.191781	0.32	0.8
0.323077	0.191781	0.4	0.6
0.323077	0.191781	0.44	0.6
0.323077	0.191781	0.47	0.4
0.323077	0.19863	0.14	0.6
0.323077	0.19863	0.37	0.4
0.323077	0.19863	0.64	0.4
0.323077	0.212329	0.25	0.6
0.323077	0.212329	0.3	0.4
0.323077	0.212329	0.35	0.6
0.323077	0.212329	0.42	0.4
0.323077	0.226027	0.36	0.4
0.323077	0.239726	0.46	0.4
0.323077	0.246575	0.41	0.6
0.323077	0.246575	0.54	0.6
0.323077	0.253425	0.1	0.4
0.323077	0.253425	0.19	0.4
0.323077	0.253425	0.2	0.6
0.323077	0.253425	0.49	0.4
0.323077	0.260274	0.3	0.6
0.323077	0.260274	0.36	0.4
0.323077	0.260274	0.59	0.8
0.323077	0.267123	0.02	0.6
0.323077	0.267123	0.09	0.4
0.323077	0.267123	0.19	0.6
0.323077	0.273973	0.42	0.6
0.323077	0.287671	0.3	0.6
0.323077	0.294521	0.19	0.4
0.323077	0.30137	0.15	0.6
0.323077	0.315068	0.01	0.8
0.323077	0.315068	0.12	0.4
0.323077	0.321918	0.16	0.8
0.323077	0.328767	0.08	0.4
0.323077	0.328767	0.49	0.6
0.323077	0.335616	0.01	0.4
0.323077	0.400685	0.05	0.6
0.323077	0.431507	0.14	0.4
0.323077	0.616438	0.04	0.2
0.323077	0.726027	0.21	0.4
0.330769	0.287671	0.06	0.6
0.330769	0.30137	0.17	0.8
0.338462	0.0890411	0.46	0.6
0.338462	0.10274	0.6	0.6
0.338462	0.109589	0.47	0.8
0.338462	0.109589	0.48	0.6
0.338462	0.109589	0.6	0.4
0.338462	0.130137	0.49	0.8
0.338462	0.136986	0.25	0.4
0.338462	0.136986	0.65	0.4
0.338462	0.157534	0.38	0.8
0.338462	0.157534	0.55	0.4
0.338462	0.171233	0.34	0.8
0.338462	0.191781	0.31	0.6
0.338462	0.19863	0.43	0.6
0.338462	0.212329	0.02	0.6
0.338462	0.232877	0.24	0.6
0.338462	0.239726	0.4	0.6
0.338462	0.273973	0.09	0.8
0.338462	0.30137	0.03	0.4
0.338462	0.356164	0.05	0.4
0.338462	0.386986	0	0.6
0.338462	0.44863	0.27	0.6
0.338462	0.452055	0.22	0.6
0.353846	0.130137	0.49	0.6
0.353846	0.136986	0.57	0.4
0.353846	0.143836	0.44	0.4
0.353846	0.143836	0.49	0.8
0.353846	0.150685	0.44	0.4
0.353846	0.232877	0.14	0.4
0.353846	0.260274	0.34	0.6
0.353846	0.260274	0.39	0.6
0.353846	0.260274	0.49	0.6
0.353846	0.267123	0	0.6
0.353846	0.280822	0.06	0.6
0.353846	0.291096	0.06	0.6
0.353846	0.308219	0.5	0.6
0.353846	0.321918	0.01	0.6
0.353846	0.342466	0.33	0.6
0.353846	0.400685	0.07	0.4
0.353846	0.44863	0	0.4
0.353846	0.452055	0	0.6
0.353846	0.455479	0	0.6
0.353846	0.482877	0.24	0.6
0.353846	0.541096	0.07	0.6
0.353846	0.729452	0	0
0.361538	0.503425	0.02	0.6
0.369231	0.0821918	0.42	0.8
0.369231	0.0821918	0.46	0.8
0.369231	0.0958904	0.3	0.6
0.369231	0.123288	0.63	0.6
0.369231	0.123288	0.74	0.8
0.369231	0.136986	0.55	0.8
0.369231	0.171233	0.44	0.8
0.369231	0.178082	0.55	0.6
0.369231	0.184932	0.66	0.8
0.369231	0.184932	0.69	0.6
0.369231	0.19863	0.43	0.4
0.369231	0.19863	0.63	0.6
0.369231	0.205479	0.38	0.6
0.369231	0.219178	0.47	0.6
0.369231	0.226027	0.33	0.4
0.369231	0.239726	0.43	0.6
0.369231	0.260274	0.36	0.6
0.369231	0.273973	0.13	0.6
0.369231	0.280822	0.07	0.6
0.369231	0.308219	0	0.4
0.369231	0.308219	0.02	0.6
0.369231	0.308219	0.1	0.6
0.369231	0.321918	0	0.6
0.369231	0.321918	0.06	0.8
0.369231	0.328767	0	0.4
0.369231	0.328767	0.14	0.6
0.369231	0.342466	0.35	0.4
0.369231	0.349315	0.01	0.6
0.369231	0.35274	0.1	0.8
0.369231	0.414384	0.09	0.6
0.369231	0.472603	0.05	0.6
0.369231	0.476027	0.01	0.4
0.369231	0.523973	0	0.4
0.369231	0.530822	0.04	0.6
0.384615	0.0821918	0.34	0.6
0.384615	0.0890411	0.29	0.8
0.384615	0.0958904	0.26	0.6
0.384615	0.0958904	0.47	0.8
0.384615	0.0958904	0.48	0.6
0.384615	0.109589	0.46	0.6
0.384615	0.119863	0.4	0.6
0.384615	0.130137	0.53	0.8
0.384615	0.164384	0.39	0.6
0.384615	0.178082	0.56	0.6
0.384615	0.184932	0.4	0.6
0.384615	0.184932	0.41	0.8
0.384615	0.205479	0.19	0.4
0.384615	0.226027	0.63	0.6
0.384615	0.239726	0	0.2
0.384615	0.253425	0.36	0.6
0.384615	0.260274	0.36	0.4
0.384615	0.260274	0.45	0.6
0.384615	0.260274	0.55	0.6
0.384615	0.287671	0.31	0.4
0.384615	0.294521	0.04	0.6
0.384615	0.30137	0.49	0.4
0.384615	0.328767	0.01	0.6
0.384615	0.335616	0.11	0.6
0.384615	0.349315	0.03	0.6
0.384615	0.35274	0.1	0.6
0.384615	0.356164	0.23	0.4
0.384615	0.376712	0.02	0.6
0.384615	0.386986	0.07	0.2
0.384615	0.39726	0.06	0.4
0.384615	0.414384	0.05	0.4
0.384615	0.441781	0	0.6
0.384615	0.534247	0	0.6
0.384615	0.541096	0.06	0.2
0.384615	0.575342	0.2	0.4
0.384615	0.828767	0	0.4
0.4	0.0684932	0.36	0.8
0.4	0.0821918	0.47	0.8
0.4	0.0821918	0.49	0.6
0.4	0.10274	0.34	0.8
0.4	0.130137	0.47	0.6
0.4	0.136986	0.44	0.8
0.4	0.143836	0.41	0.6
0.4	0.150685	0.4	0.6
0.4	0.157534	0.29	0.6
0.4	0.157534	0.33	0.6
0.4	0.157534	0.49	0.6
0.4	0.157534	0.53	1
0.4	0.164384	0.29	0.4
0.4	0.164384	0.32	0.6
0.4	0.164384	0.39	0.8
0.4	0.164384	0.46	0.8
0.4	0.167808	0.49	0.4
0.4	0.171233	0.65	0.4
0.4	0.178082	0.32	0.6
0.4	0.19863	0.52	0.4
0.4	0.205479	0.48	0.4
0.4	0.219178	0.39	0.6
0.4	0.226027	0.5	0.6
0.4	0.232877	0.49	0.6
0.4	0.267123	0.13	0.6
0.4	0.273973	0.25	0.4
0.4	0.280822	0.09	0.2
0.4	0.287671	0.27	0.4
0.4	0.294521	0.01	0.8
0.4	0.30137	0.08	0.4
0.4	0.315068	0.28	0.6
0.4	0.321918	0.59	0.6
0.4	0.328767	0.08	0.4
0.4	0.34589	0.16	0.4
0.4	0.356164	0	0.4
0.4	0.356164	0.02	0.4
0.4	0.356164	0.22	0.4
0.4	0.369863	0.24	0.6
0.4	0.407534	0.19	0.4
0.4	0.417808	0.43	0.4
0.4	0.424658	0	0.4
0.4	0.493151	0.02	0.2
0.4	0.496575	0.01	0.2
0.4	0.503425	0.02	0.6
0.4	0.616438	0.02	0
0.4	0.630137	0.08	0.2
0.410256	0.376712	0.02	0.6
0.415385	0.0410959	0.4	0.4
0.415385	0.0616438	0.37	0.8
0.415385	0.0753425	0.4	0.4
0.415385	0.143836	0.45	0.8
0.415385	0.150685	0.32	0.4
0.415385	0.157534	0.6	0.6
0.415385	0.164384	0.57	0.8
0.415385	0.171233	0.52	0.6
0.415385	0.178082	0.14	0.6
0.415385	0.19863	0.33	0.6
0.415385	0.205479	0.35	0.6
0.415385	0.212329	0.24	0.6
0.415385	0.219178	0.42	0.8
0.415385	0.239726	0.27	0.6
0.415385	0.260274	0.21	0.6
0.415385	0.335616	0.08	0.6
0.415385	0.359589	0.49	0.4
0.415385	0.376712	0	0.6
0.415385	0.376712	0.02	0.6
0.415385	0.383562	0.09	0.2
0.415385	0.410959	0.09	0.6
0.415385	0.544521	0.29	0.4
0.430769	0.0273973	0.64	0.6
0.430769	0.0479452	0.42	0.6
0.430769	0.10274	0.39	0.6
0.430769	0.109589	0.44	0.4
0.430769	0.130137	0.35	0.8
0.430769	0.130137	0.4	0.8
0.430769	0.143836	0.63	0.8
0.430769	0.150685	0.36	0.8
0.430769	0.171233	0.32	0.6
0.430769	0.171233	0.43	0.8
0.430769	0.184932	0.43	0.8
0.430769	0.191781	0.37	0.6
0.430769	0.19863	0.33	0.4
0.430769	0.226027	0.73	0.6
0.430769	0.232877	0	0.4
0.430769	0.239726	0.27	0.4
0.430769	0.246575	0.07	0.8
0.430769	0.246575	0.09	0.6
0.430769	0.246575	0.29	0.4
0.430769	0.246575	0.3	0.8
0.430769	0.260274	0.74	0.4
0.430769	0.267123	0.23	0.6
0.430769	0.294521	0.1	0.6
0.430769	0.30137	0.22	0.6
0.430769	0.308219	0	0.6
0.430769	0.315068	0.13	0.6
0.430769	0.315068	0.16	0.6
0.430769	0.386986	0.76	0.8
0.430769	0.520548	0.03	0.2
0.430769	0.520548	0.25	0.4
0.430769	0.589041	0.01	0.6
0.430769	0.616438	0	0.2
0.430769	0.681507	0.1	0.2
0.446154	0.0410959	0.4	0.4
0.446154	0.0821918	0.35	0.8
0.446154	0.0958904	0.34	0.8
0.446154	0.10274	0.46	0.6
0.446154	0.109589	0.3	0.8
0.446154	0.150685	0.58	0.6
0.446154	0.164384	0.52	0.6
0.446154	0.171233	0.32	0.8
0.446154	0.178082	0.31	1
0.446154	0.191781	0.32	0.8
0.446154	0.191781	0.65	0.6
0.446154	0.19863	0.54	0.6
0.446154	0.205479	0.27	0.6
0.446154	0.205479	0.48	0.6
0.446154	0.212329	0.52	0.6
0.446154	0.219178	0.09	0.6
0.446154	0.253425	0.22	0.6
0.446154	0.30137	0.09	0.4
0.446154	0.308219	0.12	0.8
0.446154	0.315068	0	0.6
0.446154	0.356164	0	0.6
0.446154	0.376712	0.15	0.6
0.446154	0.383562	0.01	0.6
0.446154	0.390411	0.07	0.6
0.446154	0.452055	0.23	0.4
0.446154	0.558219	0.22	0.2
0.461538	0.116438	0.75	0.8
0.461538	0.130137	0.41	0.6
0.461538	0.136986	0.56	0.6
0.461538	0.150685	0.39	0.8
0.461538	0.150685	0.42	0.4
0.461538	0.150685	0.42	0.6
0.461538	0.164384	0.3	1
0.461538	0.178082	0.44	0.6
0.461538	0.178082	0.49	0.6
0.461538	0.178082	0.57	0.6
0.461538	0.184932	0.24	0.2
0.461538	0.184932	0.43	0.4
0.461538	0.184932	0.46	0.6
0.461538	0.212329	0.5	0.6
0.461538	0.219178	0	0.6
0.461538	0.226027	0.11	0.6
0.461538	0.232877	0.17	0.4
0.461538	0.273973	0.45	0.6
0.461538	0.287671	0	0.6
0.461538	0.287671	0.04	0.4
0.461538	0.287671	0.42	0.6
0.461538	0.315068	0	0.6
0.461538	0.321918	0.01	0.4
0.461538	0.328767	0.49	0.4
0.461538	0.376712	0.08	0.6
0.461538	0.407534	0	0.6
0.461538	0.544521	0	0.4
0.461538	0.664384	0.06	0.2
0.476923	0.123288	0.39	0.8
0.476923	0.126712	0.39	0.6
0.476923	0.136986	0.52	0.6
0.476923	0.143836	0.32	0.2
0.476923	0.184932	0.44	0.6
0.476923	0.184932	0.49	0.6
0.476923	0.212329	0.3	0.8
0.476923	0.219178	0.5	0.4
0.476923	0.253425	0.58	0.6
0.476923	0.260274	0.29	0.6
0.476923	0.260274	0.42	0.6
0.476923	0.267123	0.14	0.6
0.476923	0.280822	0.66	0.8
0.476923	0.287671	0.09	0.6
0.476923	0.30137	0	0.6
0.476923	0.315068	0	0.2
0.476923	0.321918	0	0.8
0.476923	0.335616	0	0.6
0.476923	0.342466	0.05	0.6
0.476923	0.369863	0.39	0.8
0.476923	0.424658	0.03	0.6
0.476923	0.438356	0	0.6
0.476923	0.438356	0.29	0.6
0.476923	0.517123	0.13	0.4
0.476923	0.609589	0.66	0.6
0.476923	0.630137	0.24	0.4
0.492308	0.136986	0.44	0.8
0.492308	0.150685	0.4	0.8
0.492308	0.178082	0.5	0.8
0.492308	0.184932	0.42	0.6
0.492308	0.219178	0.49	0.8
0.492308	0.273973	0.08	0.6
0.492308	0.280822	0.57	0.8
0.492308	0.291096	0.12	0.6
0.492308	0.294521	0.15	0.6
0.492308	0.315068	0.02	0.8
0.492308	0.315068	0.56	0.6
0.492308	0.390411	0.31	0.6
0.492308	0.424658	0.09	0.6
0.492308	0.462329	0	0.4
0.507692	0.0616438	0.49	0.6
0.507692	0.109589	0.28	0.8
0.507692	0.116438	0.33	0.8
0.507692	0.123288	0.34	0.8
0.507692	0.123288	0.41	0.8
0.507692	0.123288	0.56	1
0.507692	0.164384	0.24	0.6
0.507692	0.191781	0.53	0.8
0.507692	0.205479	0.39	1
0.507692	0.205479	0.66	0.8
0.507692	0.219178	0	0.6
0.507692	0.219178	0.2	0.6
0.507692	0.246575	0.64	0.6
0.507692	0.280822	0.49	0.6
0.507692	0.30137	0.14	0.8
0.507692	0.315068	0.2	0.4
0.507692	0.363014	0.01	0.8
0.507692	0.421233	0.02	0.8
0.507692	0.506849	0.07	0.6
0.523077	0.0410959	0.34	0.6
0.523077	0.0410959	0.51	0.8
0.523077	0.0958904	0.54	1
0.523077	0.0958904	0.68	0.4
0.523077	0.10274	0.56	0.6
0.523077	0.109589	0.35	0.8
0.523077	0.116438	0.65	0.6
0.523077	0.123288	0.38	0.6
0.523077	0.130137	0.36	0.4
0.523077	0.130137	0.4	0.8
0.523077	0.136986	0.42	0.8
0.523077	0.171233	0.32	0.6
0.523077	0.178082	0.46	0.8
0.523077	0.19863	0.45	0.8
0.523077	0.205479	0.5	0.6
0.523077	0.267123	0.64	0.8
0.523077	0.273973	0.4	0.6
0.523077	0.287671	0.71	0.8
0.523077	0.30137	0.33	0.8
0.523077	0.332192	0.02	0.6
0.523077	0.342466	0.01	0.6
0.523077	0.342466	0.12	0.6
0.523077	0.376712	0	0.2
0.523077	0.407534	0.01	0.6
0.523077	0.424658	0.09	0.6
0.538462	0.0547945	0.35	0.8
0.538462	0.0616438	0.4	0.6
0.538462	0.0890411	0.43	0.6
0.538462	0.116438	0.42	0.6
0.538462	0.123288	0.42	0.6
0.538462	0.133562	0.4	0.6
0.538462	0.157534	0.33	0.6
0.538462	0.164384	0.66	0.6
0.538462	0.178082	0.41	0.8
0.538462	0.212329	0.3	0.6
0.538462	0.219178	0.46	0.6
0.538462	0.328767	0.49	0.6
0.538462	0.39726	0.15	0.6
0.538462	0.407534	0.1	0.4
0.538462	0.575342	0	0.6
0.546154	0.363014	0.06	0.4
0.553846	0.10274	0.53	0.8
0.553846	0.130137	0.29	0.6
0.553846	0.130137	0.36	0.8
0.553846	0.143836	0.38	0.8
0.553846	0.143836	0.59	0.6
0.553846	0.150685	0.27	0.6
0.553846	0.150685	0.37	0.6
0.553846	0.157534	0.4	0.8
0.553846	0.157534	0.47	0.6
0.553846	0.157534	0.49	0.8
0.553846	0.164384	0.47	0.6
0.553846	0.191781	0.4	0.2
0.553846	0.205479	0.45	0.6
0.553846	0.219178	0.58	0.8
0.553846	0.219178	0.73	0.8
0.553846	0.253425	0.27	0.6
0.553846	0.253425	0.67	0.6
0.553846	0.356164	0.09	0.4
0.569231	0.0753425	0.37	0.6
0.569231	0.123288	0.49	0.8
0.569231	0.143836	0.41	0.8
0.569231	0.150685	0.33	0.8
0.569231	0.150685	0.48	0.8
0.569231	0.184932	0.23	0.6
0.569231	0.205479	0.47	0.8
0.569231	0.246575	0.53	0.8
0.569231	0.267123	0.25	0.6
0.569231	0.273973	0.38	0.8
0.569231	0.280822	0.14	0.6
0.569231	0.328767	0.1	0.4
0.584615	0.184932	0.33	0.6
0.584615	0.188356	0.46	0.8
0.584615	0.191781	0.41	0.6
0.584615	0.191781	0.43	0.6
0.584615	0.19863	0.48	0.8
0.584615	0.212329	0.4	0.6
0.584615	0.232877	0.44	0.6
0.584615	0.246575	0.04	0.8
0.584615	0.253425	0.26	0.6
0.584615	0.328767	0	0.6
0.584615	0.393836	0.53	0.8
0.584615	0.465753	0.03	0.4
0.6	0.0753425	0.42	0.6
0.6	0.109589	0.45	0.8
0.6	0.123288	0.68	0.8
0.6	0.136986	0.42	0.6
0.6	0.205479	0.27	0.8
0.6	0.205479	0.46	0.6
0.6	0.260274	0	0.6
0.6	0.476027	0.02	0.8
0.6	0.493151	0.03	0.8
0.615385	0.0273973	0.44	0.6
0.615385	0.0684932	0.49	0.6
0.615385	0.0890411	0.37	0.8
0.615385	0.109589	0.48	0.8
0.615385	0.116438	0.36	0.8
0.615385	0.143836	0.39	0.8
0.615385	0.143836	0.52	0.8
0.615385	0.150685	0.42	0.6
0.615385	0.164384	0.53	0.6
0.615385	0.188356	0.13	0.6
0.615385	0.246575	0.34	0.6
0.615385	0.280822	0.6	0.6
0.630769	0.0890411	0.39	0.8
0.630769	0.10274	0.49	0.8
0.630769	0.10274	0.54	0.6
0.630769	0.130137	0.34	0.8
0.630769	0.130137	0.39	0.8
0.630769	0.130137	0.45	0.8
0.630769	0.164384	0.64	0.6
0.630769	0.191781	0.5	1
0.630769	0.191781	0.57	0.6
0.630769	0.212329	0.45	0.6
0.630769	0.253425	0	0.6
0.630769	0.253425	0.63	0.8
0.630769	0.273973	0.08	0.8
0.630769	0.308219	0.01	0.8
0.630769	0.315068	0.2	0.6
0.630769	0.315068	0.23	0.6
0.630769	0.359589	0	0.6
0.630769	0.424658	0	0.6
0.646154	0.130137	0.32	0.6
0.646154	0.136986	0.45	1
0.646154	0.178082	0.4	0.8
0.646154	0.19863	0.41	0.8
0.646154	0.315068	0.02	0.6
0.646154	0.39726	0.08	0.4
0.661538	0.0410959	0.37	0.6
0.661538	0.143836	0.42	0.8
0.661538	0.164384	0.19	0.6
0.661538	0.239726	0.49	0.6
0.661538	0.308219	0.09	1
0.661538	0.369863	0	0.8
0.661538	0.510274	0.03	0.6
0.676923	0.10274	0.24	0.6
0.676923	0.109589	0.4	0.8
0.676923	0.143836	0.32	0.8
0.676923	0.157534	0.46	1
0.676923	0.164384	0.32	0.8
0.676923	0.171233	0.69	0.6
0.676923	0.239726	0.02	0.6
0.676923	0.267123	0.15	0.6
0.676923	0.308219	0.28	0.4
0.676923	0.369863	0	0.8
0.676923	0.369863	0.33	0.6
0.676923	0.431507	0.01	0.6
0.692308	0.178082	0.38	0.8
0.692308	0.267123	0.18	0.8
0.692308	0.273973	0.32	0.6
0.692308	0.318493	0	0.8
0.692308	0.328767	0.17	0.6
0.692308	0.332192	0.05	0.4
0.692308	0.369863	0	0.4
0.692308	0.390411	0	0.6
0.692308	0.5	0.05	1
0.707692	0.171233	0.76	0.8
0.707692	0.260274	0.09	0.4
0.707692	0.280822	0.79	0.4
0.707692	0.328767	0.08	0.4
0.707692	0.489726	0.08	0.8
0.723077	0.273973	0.15	0.2
0.723077	0.287671	0.34	1
0.738462	0.178082	0.48	0.6
0.753846	0.184932	0.12	0.6
0.753846	0.19863	0.5	0.8
0.753846	0.34589	0.66	0.6
0.769231	0.191781	0.51	0.8
0.769231	0.219178	0.68	0.6
0.769231	0.342466	0.67	1
0.784615	0.116438	0.26	0.6
0.794872	0.239726	0.11	0.8
0.8	0.164384	0.34	0.8
0.8	0.191781	0.5	0.6
0.8	0.205479	0	0.8
0.8	0.239726	0.11	0.8
0.861538	0.150685	0	0.6
0.861538	0.178082	0.01	0.6
0.861538	0.205479	0	0.8
0.861538	0.232877	0.45	0.6
0.861538	0.253425	0.03	1
0.6	0.239726	0	0.6
0.384615	1	0	0
0	0.130137	0.74	0.6
1	0.164384	0.65	0.4
0.538462	0	0.45	0.8
0.153846	0.273973	1	0.2
0.861538	0.205479	0.24	1

## Sheet: concrete
0	0.560878	0.00549451	0.0278222
0	0.560878	0.0164835	0.0665791
0	0.560878	0.0741758	0.186174
0.0143836	0.652695	0.0164835	0.0671717
0.0143836	0.652695	0.0741758	0.227516
0.0143836	0.652695	0.244505	0.335129
0.0319635	0.560878	0.00549451	0.0491934
0.0319635	0.560878	0.0164835	0.0966517
0.0319635	0.560878	0.0741758	0.249369
0.0319635	0.560878	0.244505	0.357453
0.047032	0.652695	0.00549451	0.0123091
0.047032	0.652695	0.0164835	0.0999502
0.047032	0.652695	0.0741758	0.273575
0.047032	0.652695	0.244505	0.384468
0.0684932	0.456287	0.0741758	0.385894
0.0684932	0.457086	0.0741758	0.385834
0.0707763	0.560878	0.00549451	0.0567094
0.0707763	0.560878	0.0164835	0.141181
0.0707763	0.560878	0.0741758	0.318224
0.0707763	0.560878	0.244505	0.426781
0.0707763	0.592814	0.0741758	0.357488
0.0710046	0.590419	0.0741758	0.331469
0.0746575	0.466667	0.0741758	0.136568
0.0753425	0.46507	0.0741758	0.13656
0.0753425	0.592814	0.0741758	0.243931
0.0769406	0.510579	0.0164835	0.0644746
0.0769406	0.510579	0.0741758	0.197676
0.0776256	0.401198	0.0741758	0.333093
0.0776256	0.616766	0.0741758	0.306894
0.0785388	0.398004	0.0741758	0.333153
0.0858447	0.560878	0.00549451	0.0714065
0.0858447	0.560878	0.0164835	0.152708
0.0858447	0.560878	0.0741758	0.322742
0.0858447	0.560878	0.244505	0.461286
0.0858447	0.560878	0.491758	0.521706
0.0858447	0.560878	0.986264	0.527814
0.0860731	0.917764	0.0741758	0.409799
0.0865297	0.627146	0.0741758	0.424977
0.086758	0.62475	0.0741758	0.424917
0.086758	0.92016	0.0741758	0.409799
0.089726	0.652695	0.00549451	0.0310948
0.089726	0.652695	0.0164835	0.10044
0.089726	0.652695	0.0741758	0.343358
0.089726	0.652695	0.244505	0.465074
0.0910959	0.413174	0.0741758	0.52674
0.0913242	0.417166	0.0741758	0.526705
0.0936073	0.550499	0.0741758	0.341287
0.0936073	0.552894	0.0741758	0.341253
0.0949772	0.292615	0.0741758	0.163102
0.0952055	0.557685	0.0741758	0.343091
0.0954338	0.4499	0.0741758	0.296707
0.0958904	0.289421	0.0741758	0.163016
0.0958904	0.433134	0.0741758	0.162071
0.0958904	0.449102	0.0741758	0.296672
0.0958904	0.560878	0.0741758	0.343057
0.0977169	0.471457	0.0741758	0.135426
0.0981735	0.473054	0.0741758	0.135357
0.0981735	0.497006	0.0741758	0.334209
0.0981735	0.640719	0.0741758	0.102201
0.0990868	0.638323	0.0741758	0.102209
0.0997717	0.48024	0.0741758	0.266763
0.100228	0.644711	0.0741758	0.378593
0.100457	0.481038	0.0741758	0.266694
0.100457	0.640719	0.0741758	0.382827
0.101598	0.63992	0.0741758	0.219966
0.10274	0.640719	0.0741758	0.219966
0.104566	0.39481	0.0741758	0.306362
0.105023	0.289421	0.0741758	0.194626
0.105023	0.393214	0.0741758	0.306293
0.105023	0.473054	0.0741758	0.164304
0.105251	0.29022	0.0741758	0.194695
0.105251	0.476248	0.0741758	0.164382
0.106164	0.566467	0.0741758	0.26617
0.107306	0.433134	0.0741758	0.381539
0.107306	0.488224	0.0741758	0.264023
0.107306	0.489022	0.0741758	0.263945
0.107306	0.560878	0.0741758	0.277174
0.107306	0.568862	0.0741758	0.266093
0.108447	0.431537	0.0741758	0.381625
0.109589	0.415569	0.0741758	0.437286
0.109589	0.417166	0.0741758	0.437286
0.111187	0.358882	0.0741758	0.138656
0.111644	0.358084	0.0741758	0.164923
0.111872	0.361277	0.0741758	0.138621
0.111872	0.361277	0.0741758	0.164906
0.113242	0.5002	0.0741758	0.122704
0.113699	0.365269	0.0741758	0.423809
0.114155	0.369261	0.0741758	0.4238
0.114155	0.497006	0.0741758	0.122644
0.115525	0.62475	0.0741758	0.30558
0.115753	0.4499	0.0741758	0.207777
0.116438	0.449102	0.0741758	0.207769
0.116438	0.449102	0.0741758	0.289371
0.116438	0.449102	0.0741758	0.297703
0.116438	0.560878	0.00549451	0.0305279
0.116438	0.560878	0.0164835	0.0752805
0.116438	0.560878	0.0741758	0.194755
0.116438	0.560878	0.244505	0.298888
0.116438	0.62475	0.0741758	0.30552
0.116667	0.453094	0.0741758	0.28938
0.116667	0.453094	0.0741758	0.297772
0.117808	0.78523	0.0741758	0.176562
0.118721	0.784431	0.0741758	0.176502
0.118721	0.848303	0.0741758	0.274167
0.120548	0.571257	0.0741758	0.092271
0.120548	0.571257	0.0741758	0.126175
0.120548	0.571257	0.0741758	0.198784
0.120548	0.571257	0.0741758	0.267295
0.121005	0.568862	0.0741758	0.0922366
0.121005	0.568862	0.0741758	0.126166
0.121005	0.568862	0.0741758	0.198749
0.121005	0.568862	0.0741758	0.267295
0.121005	0.576846	0.0741758	0.332062
0.121461	0.57525	0.0741758	0.332131
0.122374	0.467465	0.0741758	0.436436
0.123288	0.46507	0.0741758	0.436427
0.123288	0.792415	0.0741758	0.337388
0.125571	0.560878	0.00549451	0.0917298
0.125571	0.560878	0.0164835	0.181364
0.125571	0.560878	0.0741758	0.390352
0.125571	0.560878	0.244505	0.511356
0.125571	0.62475	0.0741758	0.382742
0.127854	0.784431	0.0741758	0.0772905
0.128767	0.782036	0.0741758	0.077299
0.129224	0.425948	0.0741758	0.31581
0.12968	0.510579	0.0164835	0.0907678
0.12968	0.510579	0.0741758	0.2334
0.130137	0.42515	0.0741758	0.315742
0.130137	0.433134	0.0741758	0.379134
0.130137	0.632735	0.0741758	0.355684
0.130365	0.42994	0.0741758	0.379185
0.131963	0.372455	0.0741758	0.462506
0.13242	0.369261	0.0741758	0.462454
0.13242	0.481038	0.0741758	0.461767
0.13242	0.648703	0.0741758	0.380079
0.132877	0.650299	0.0741758	0.410907
0.136986	0.455489	0.0741758	0.391572
0.136986	0.457086	0.0741758	0.391503
0.136986	0.640719	0.0741758	0.352763
0.136986	0.752495	0.0741758	0.46735
0.141553	0.473054	0.0741758	0.158893
0.141553	0.600798	0.0741758	0.310244
0.142009	0.474651	0.0741758	0.158962
0.142922	0.477844	0.0741758	0.195623
0.143836	0.335808	0.00549451	0.150303
0.143836	0.335808	0.0357143	0.181226
0.143836	0.335808	0.0741758	0.29736
0.143836	0.335808	0.151099	0.426463
0.143836	0.335808	0.271978	0.443815
0.143836	0.425629	0.00549451	0.212837
0.143836	0.425629	0.0357143	0.383171
0.143836	0.425629	0.0741758	0.548867
0.143836	0.425629	0.151099	0.640262
0.143836	0.425629	0.271978	0.656411
0.143836	0.481038	0.0741758	0.195571
0.146119	0.489022	0.0741758	0.443299
0.146119	0.490619	0.0741758	0.443334
0.146324	0.436806	0.00549451	0.105035
0.146324	0.436806	0.0357143	0.288426
0.146324	0.436806	0.0741758	0.239293
0.146324	0.436806	0.151099	0.327595
0.146324	0.436806	0.271978	0.38884
0.147945	0.652695	0.00549451	0.0569414
0.147945	0.652695	0.0164835	0.167148
0.147945	0.652695	0.0741758	0.393882
0.147945	0.652695	0.244505	0.513701
0.148402	0.337565	0.00549451	0.164304
0.148402	0.337565	0.0357143	0.380852
0.148402	0.337565	0.0741758	0.486849
0.148402	0.337565	0.151099	0.636998
0.148402	0.337565	0.271978	0.678744
0.148402	0.50499	0.0741758	0.268584
0.149201	0.428822	0.00549451	0.157089
0.149201	0.428822	0.0357143	0.36728
0.149201	0.428822	0.0741758	0.484272
0.149201	0.428822	0.151099	0.615352
0.149201	0.428822	0.271978	0.639403
0.150571	0	0.00549451	0.0674982
0.150571	0	0.0357143	0.192994
0.150571	0	0.0741758	0.272965
0.150571	0	0.151099	0.38025
0.152694	0.292056	0.00549451	0.0631174
0.152694	0.292056	0.0357143	0.26386
0.152694	0.292056	0.0741758	0.358604
0.152694	0.292056	0.151099	0.458675
0.152694	0.292056	0.271978	0.570857
0.155936	0.510579	0.0164835	0.104632
0.155936	0.510579	0.0741758	0.291458
0.160685	0.279521	0.00549451	0.236201
0.160685	0.279521	0.0357143	0.341597
0.160685	0.279521	0.0741758	0.390644
0.160685	0.279521	0.151099	0.417616
0.160685	0.279521	0.271978	0.440379
0.1621	0.560878	0.00549451	0.0574224
0.1621	0.560878	0.0164835	0.112878
0.1621	0.560878	0.0741758	0.273463
0.1621	0.560878	0.244505	0.370896
0.163333	0.343473	0.00549451	0.258448
0.163333	0.343473	0.0357143	0.38214
0.163333	0.343473	0.0741758	0.446907
0.163333	0.343473	0.151099	0.640863
0.163333	0.343473	0.271978	0.669381
0.16395	0.403912	0.00549451	0.167998
0.16395	0.403912	0.0357143	0.339106
0.16395	0.403912	0.0741758	0.442011
0.16395	0.403912	0.151099	0.58125
0.16395	0.403912	0.271978	0.605559
0.173584	0.464591	0.00549451	0.229157
0.173584	0.464591	0.0357143	0.397516
0.173584	0.464591	0.0741758	0.458847
0.173584	0.464591	0.151099	0.576268
0.173584	0.464591	0.271978	0.593791
0.181233	0.381956	0.00549451	0.140683
0.181233	0.381956	0.0357143	0.240066
0.181233	0.381956	0.0741758	0.316944
0.181233	0.381956	0.151099	0.414094
0.181233	0.381956	0.271978	0.536154
0.18242	0.510579	0.0164835	0.125092
0.18242	0.510579	0.0741758	0.31898
0.18274	0.386906	0.00549451	0.0620866
0.18274	0.386906	0.0357143	0.238863
0.18274	0.386906	0.0741758	0.360494
0.18274	0.386906	0.151099	0.512876
0.18274	0.386906	0.271978	0.577299
0.186986	0.652695	0.00549451	0.0320397
0.186986	0.652695	0.0164835	0.105345
0.186986	0.652695	0.0741758	0.270525
0.186986	0.652695	0.244505	0.376256
0.187215	0.728543	0.0741758	0.256644
0.192237	0.510579	0.0164835	0.0705647
0.192237	0.510579	0.0741758	0.190177
0.200913	0.848303	0.0741758	0.47996
0.200913	0.848303	0.244505	0.498273
0.200913	0.848303	0.491758	0.555644
0.200913	0.848303	0.739011	0.602029
0.200913	0.848303	1	0.639867
0.201689	0.32016	0.00549451	0.0886289
0.201689	0.32016	0.0357143	0.253981
0.201689	0.32016	0.0741758	0.32562
0.201689	0.32016	0.151099	0.451373
0.201689	0.32016	0.271978	0.474136
0.201689	0.358164	0.00549451	0.127283
0.201689	0.358164	0.0357143	0.212837
0.201689	0.358164	0.0741758	0.280524
0.201689	0.358164	0.151099	0.366077
0.201689	0.358164	0.271978	0.389098
0.202466	0.322475	0.00549451	0.158378
0.202466	0.322475	0.0357143	0.233366
0.202466	0.322475	0.0741758	0.299851
0.202466	0.322475	0.151099	0.411259
0.202466	0.322475	0.271978	0.47637
0.205479	0.560878	0.00549451	0.130272
0.205479	0.560878	0.0164835	0.238563
0.205479	0.560878	0.0741758	0.460831
0.205479	0.560878	0.244505	0.602991
0.208904	0.510579	0.0164835	0.185238
0.208904	0.510579	0.0741758	0.377424
0.211598	0.350259	0.00549451	0.12608
0.211598	0.350259	0.0357143	0.282242
0.211598	0.350259	0.0741758	0.291433
0.211598	0.350259	0.151099	0.39408
0.211598	0.350259	0.271978	0.43617
0.211598	0.386587	0.00549451	0.122644
0.211598	0.386587	0.0357143	0.27348
0.211598	0.386587	0.0741758	0.435225
0.211598	0.386587	0.151099	0.511502
0.211598	0.386587	0.271978	0.522582
0.220548	0.560878	0.00549451	0.084712
0.220548	0.560878	0.0164835	0.153318
0.220548	0.560878	0.0741758	0.320054
0.220548	0.560878	0.244505	0.445292
0.220548	0.560878	0.491758	0.490706
0.220548	0.560878	0.986264	0.522806
0.223744	0.46507	0.0164835	0.0686148
0.223744	0.46507	0.0741758	0.123503
0.223744	0.54491	0.0741758	0.584514
0.223744	0.560878	0.00549451	0.113153
0.223744	0.560878	0.0164835	0.184808
0.223744	0.560878	0.0741758	0.350178
0.223744	0.560878	0.244505	0.509784
0.228311	0.672655	0.00549451	0.09366
0.228311	0.672655	0.0164835	0.158697
0.228311	0.672655	0.0741758	0.244619
0.228311	0.672655	0.151099	0.260546
0.231735	0.510579	0.0164835	0.119921
0.231735	0.510579	0.0741758	0.252882
0.231735	0.652695	0.00549451	0.090072
0.231735	0.652695	0.0164835	0.214374
0.231735	0.652695	0.0741758	0.490268
0.231735	0.652695	0.244505	0.617087
0.248174	0.510579	0.0164835	0.242789
0.248174	0.510579	0.0741758	0.442045
0.251142	0.297405	0.00549451	0.214125
0.251142	0.297405	0.0357143	0.361525
0.251142	0.297405	0.0741758	0.4506
0.251142	0.297405	0.151099	0.532632
0.251142	0.297405	0.271978	0.566648
0.251142	0.652695	0.00549451	0.0557732
0.251142	0.652695	0.0164835	0.158206
0.251142	0.652695	0.0741758	0.382123
0.251142	0.652695	0.244505	0.465547
0.251301	0.467545	0.00549451	0.126338
0.251301	0.467545	0.0357143	0.231562
0.251301	0.467545	0.0741758	0.281211
0.251301	0.467545	0.151099	0.397086
0.251301	0.467545	0.271978	0.46443
0.252329	0.29996	0.00549451	0.139652
0.252329	0.29996	0.0357143	0.298734
0.252329	0.29996	0.0741758	0.365133
0.252329	0.29996	0.151099	0.501022
0.252329	0.29996	0.271978	0.505661
0.252443	0.3002	0.00549451	0.137075
0.252443	0.3002	0.0357143	0.287052
0.252443	0.3002	0.0741758	0.436943
0.252443	0.3002	0.151099	0.524043
0.252443	0.3002	0.271978	0.565703
0.254566	0.262355	0.00549451	0.187325
0.254566	0.262355	0.0357143	0.390816
0.254566	0.262355	0.0741758	0.543284
0.254566	0.262355	0.151099	0.611744
0.254566	0.262355	0.271978	0.709753
0.254566	0.299082	0.00549451	0.165421
0.254566	0.299082	0.0357143	0.339621
0.254566	0.299082	0.0741758	0.527049
0.254566	0.299082	0.151099	0.609511
0.254566	0.299082	0.271978	0.630727
0.255068	0.478723	0.00549451	0.195142
0.255068	0.478723	0.0357143	0.349499
0.255068	0.478723	0.0741758	0.540363
0.255068	0.478723	0.151099	0.603498
0.255068	0.478723	0.271978	0.642495
0.255114	0.263792	0.00549451	0.189902
0.255114	0.263792	0.0357143	0.391159
0.255114	0.263792	0.0741758	0.47113
0.255114	0.263792	0.151099	0.552045
0.255114	0.263792	0.271978	0.594822
0.25516	0.478962	0.00549451	0.135185
0.25516	0.478962	0.0357143	0.193166
0.25516	0.478962	0.0741758	0.472161
0.25516	0.478962	0.151099	0.558144
0.25516	0.478962	0.271978	0.593534
0.257763	0.270499	0.00549451	0.195399
0.257763	0.270499	0.0357143	0.451889
0.257763	0.270499	0.0741758	0.621278
0.257763	0.270499	0.151099	0.643182
0.257763	0.270499	0.271978	0.676511
0.265365	0.151697	0.00549451	0.312563
0.265365	0.151697	0.0357143	0.418904
0.265365	0.151697	0.0741758	0.662509
0.265365	0.151697	0.151099	0.743253
0.265365	0.151697	0.271978	0.762408
0.266781	0.293333	0.00549451	0.162071
0.266781	0.293333	0.0357143	0.29547
0.266781	0.293333	0.0741758	0.347438
0.266781	0.293333	0.151099	0.435225
0.266781	0.293333	0.271978	0.546891
0.271233	0.510579	0.0164835	0.134017
0.271233	0.510579	0.0741758	0.29169
0.274795	0.539242	0.00549451	0.115171
0.274795	0.539242	0.0357143	0.275542
0.274795	0.539242	0.0741758	0.281039
0.274795	0.539242	0.151099	0.337817
0.274795	0.539242	0.271978	0.478173
0.280822	0.473054	0.0164835	0.110103
0.280822	0.473054	0.0741758	0.186981
0.287671	0.510579	0.0164835	0.244
0.287671	0.510579	0.0741758	0.465538
0.291507	0.586667	0.00549451	0.137333
0.291507	0.586667	0.0357143	0.248999
0.291507	0.586667	0.0741758	0.276658
0.291507	0.586667	0.151099	0.361525
0.291507	0.586667	0.271978	0.479977
0.292169	0.588583	0.00549451	0.0959302
0.292169	0.588583	0.0357143	0.221169
0.292169	0.588583	0.0741758	0.275971
0.292169	0.588583	0.151099	0.363844
0.292169	0.588583	0.271978	0.411259
0.296233	0.416846	0.00549451	0.163274
0.296233	0.416846	0.0357143	0.304489
0.296233	0.416846	0.0741758	0.391159
0.296233	0.416846	0.151099	0.502912
0.296233	0.416846	0.271978	0.541995
0.300936	0.607904	0.00549451	0.100311
0.300936	0.607904	0.0357143	0.246766
0.300936	0.607904	0.0741758	0.255442
0.300936	0.607904	0.151099	0.31557
0.300936	0.607904	0.271978	0.401467
0.30137	0.536926	0.0741758	0.460565
0.305936	0.560878	0.00549451	0.139953
0.305936	0.560878	0.0164835	0.2253
0.305936	0.560878	0.0741758	0.380637
0.305936	0.560878	0.244505	0.566235
0.305936	0.568862	0.0164835	0.0954148
0.305936	0.568862	0.491758	0.271247
0.305936	0.568862	1	0.283444
0.305936	0.576846	0.00549451	0.0515212
0.305936	0.576846	0.0357143	0.13089
0.305936	0.576846	0.0741758	0.200381
0.305936	0.576846	0.244505	0.244361
0.307991	0.999202	0.0741758	0.32763
0.309361	0.848303	0.0164835	0.298081
0.309361	0.848303	0.0741758	0.345694
0.309361	0.848303	0.244505	0.383532
0.309361	0.848303	0.491758	0.422589
0.309361	0.848303	0.739011	0.449449
0.309361	0.848303	1	0.456768
0.310502	0.50499	0.0741758	0.189472
0.310502	0.512974	0.0164835	0.121098
0.310502	0.512974	0.0741758	0.189472
0.310616	0.518244	0.00549451	0.219279
0.310616	0.518244	0.0357143	0.291003
0.310616	0.518244	0.0741758	0.347609
0.310616	0.518244	0.151099	0.464172
0.310616	0.518244	0.271978	0.52284
0.310731	0.510579	0.0164835	0.0997183
0.310731	0.510579	0.0741758	0.189919
0.310959	0.510579	0.0164835	0.166435
0.310959	0.510579	0.0741758	0.30625
0.314155	0.510579	0.0164835	0.28767
0.314155	0.510579	0.0741758	0.462248
0.330662	0.172056	0.00549451	0.264031
0.330662	0.172056	0.0357143	0.496899
0.330662	0.172056	0.0741758	0.625058
0.330662	0.172056	0.151099	0.722466
0.330662	0.172056	0.271978	0.798485
0.335845	0.290299	0.00549451	0.162329
0.335845	0.290299	0.0357143	0.328283
0.335845	0.290299	0.0741758	0.355254
0.335845	0.290299	0.151099	0.49458
0.335845	0.290299	0.271978	0.60702
0.3379	0.297405	0.0741758	0.816437
0.3379	0.481038	0.0164835	0.129602
0.3379	0.481038	0.0741758	0.230961
0.3379	0.524311	0.00549451	0.143088
0.3379	0.524311	0.0357143	0.281383
0.3379	0.524311	0.0741758	0.334983
0.3379	0.524311	0.151099	0.448453
0.3379	0.524311	0.271978	0.498531
0.3379	0.559601	0.00549451	0.0766892
0.3379	0.559601	0.0357143	0.278119
0.3379	0.559601	0.0741758	0.310072
0.3379	0.559601	0.151099	0.464859
0.3379	0.559601	0.271978	0.483757
0.338356	0.652695	0.00549451	0.0921851
0.338356	0.652695	0.0164835	0.21202
0.338356	0.652695	0.0741758	0.431462
0.338356	0.652695	0.244505	0.565394
0.341027	0.532535	0.00549451	0.134412
0.341027	0.532535	0.00549451	0.185521
0.341027	0.532535	0.0357143	0.275284
0.341027	0.532535	0.0357143	0.34383
0.341027	0.532535	0.0741758	0.340394
0.341027	0.532535	0.0741758	0.377845
0.341027	0.532535	0.151099	0.427408
0.341027	0.532535	0.151099	0.431531
0.341027	0.532535	0.271978	0.513907
0.341027	0.532535	0.271978	0.521723
0.341027	0.568383	0.00549451	0.120239
0.341027	0.568383	0.0357143	0.229157
0.341027	0.568383	0.0741758	0.38549
0.341027	0.568383	0.151099	0.460135
0.341027	0.568383	0.271978	0.47113
0.342032	0.194731	0.00549451	0.232851
0.342032	0.194731	0.0357143	0.386521
0.342032	0.194731	0.0741758	0.393822
0.342032	0.194731	0.151099	0.520864
0.342032	0.194731	0.271978	0.536154
0.342466	0.50499	0.0164835	0.141799
0.342466	0.50499	0.0741758	0.216272
0.342466	0.512974	0.0164835	0.113797
0.342466	0.576846	0.0741758	0.387036
0.342694	0.57525	0.0741758	0.387054
0.343174	0.195609	0.00549451	0.242299
0.343174	0.195609	0.0357143	0.497844
0.343174	0.195609	0.0741758	0.60135
0.343174	0.195609	0.151099	0.666461
0.343174	0.195609	0.271978	0.730282
0.343607	0.510579	0.0164835	0.11402
0.343607	0.510579	0.0741758	0.217191
0.347032	0.608782	0.00549451	0.086911
0.347032	0.608782	0.244505	0.306636
0.347032	0.608782	0.491758	0.31514
0.347032	0.608782	1	0.342026
0.349315	0.536926	0.0741758	0.392018
0.349315	0.560878	0.00549451	0.0731588
0.349315	0.560878	0.0164835	0.098301
0.349315	0.560878	0.0741758	0.204496
0.349315	0.560878	0.244505	0.243279
0.35	0.533733	0.0741758	0.392027
0.350457	0.510579	0.0164835	0.185684
0.350457	0.510579	0.0741758	0.370261
0.360502	0.39002	0.0741758	0.591043
0.360731	0.393214	0.0741758	0.591043
0.362785	0.629541	0.0741758	0.374616
0.363014	0.632735	0.0741758	0.374581
0.365068	0.588024	0.0741758	0.391031
0.365297	0.58483	0.0741758	0.390988
0.371005	0.588822	0.0741758	0.488498
0.372146	0.58483	0.0741758	0.488481
0.374429	0.449102	0.0741758	0.462025
0.374429	0.848303	0.0741758	0.542219
0.374429	0.848303	0.244505	0.556864
0.374429	0.848303	0.491758	0.577617
0.374429	0.848303	0.739011	0.615455
0.374429	0.848303	1	0.6301
0.374886	0.448303	0.0741758	0.462076
0.389498	0.614371	0.0741758	0.372674
0.389954	0.510579	0.0164835	0.217191
0.389954	0.510579	0.0741758	0.361911
0.389954	0.702196	0.0741758	0.434039
0.390411	0.616766	0.0741758	0.372606
0.390411	0.704591	0.0741758	0.434022
0.394977	0.321357	0.0741758	0.920717
0.394977	0.489022	0.0164835	0.147898
0.394977	0.489022	0.0741758	0.276143
0.395137	0.301238	0.00549451	0.267467
0.395137	0.301238	0.0357143	0.45395
0.395137	0.301238	0.0741758	0.610455
0.395137	0.301238	0.151099	0.679173
0.395137	0.301238	0.271978	0.701077
0.39726	0.46507	0.0741758	0.522582
0.398174	0.461876	0.0741758	0.52266
0.399543	0.549701	0.0741758	0.513864
0.399543	0.552894	0.00549451	0.112508
0.399543	0.552894	0.0357143	0.235857
0.399543	0.552894	0.0741758	0.294439
0.399543	0.552894	0.0741758	0.513821
0.399543	0.552894	0.244505	0.360322
0.399543	0.552894	0.491758	0.373722
0.399543	0.552894	0.986264	0.390816
0.399658	0.31018	0.00549451	0.259221
0.399658	0.31018	0.0357143	0.492776
0.399658	0.31018	0.0741758	0.572489
0.399658	0.31018	0.151099	0.606762
0.399658	0.31018	0.271978	0.664141
0.399977	0.310978	0.00549451	0.350272
0.399977	0.310978	0.0357143	0.565359
0.399977	0.310978	0.0741758	0.757598
0.399977	0.310978	0.151099	0.803467
0.399977	0.310978	0.271978	0.805013
0.405936	0.404391	0.0741758	0.629087
0.406393	0.401198	0.0741758	0.629009
0.408676	0.50499	0.0741758	0.25046
0.408676	0.512974	0.0164835	0.151592
0.408676	0.512974	0.0741758	0.25046
0.415525	0.369261	0.0741758	0.480922
0.415525	0.371657	0.0741758	0.480931
0.415525	0.457086	0.00549451	0.137836
0.415525	0.457086	0.0164835	0.27159
0.415525	0.457086	0.0741758	0.515797
0.415525	0.457086	0.151099	0.525601
0.417808	0.329341	0.0741758	0.638458
0.420776	0.183234	0.00549451	0.27494
0.420776	0.183234	0.0164835	0.44433
0.420776	0.183234	0.0741758	0.814376
0.420776	0.183234	0.151099	0.880345
0.420776	0.183234	0.247253	0.92776
0.422374	0.528942	0.0741758	0.493463
0.423059	0.525749	0.0741758	0.516604
0.424658	0.441118	0.0741758	0.495868
0.424658	0.560878	0.00549451	0.171649
0.424658	0.560878	0.0164835	0.264014
0.424658	0.560878	0.0741758	0.454388
0.424658	0.560878	0.244505	0.600431
0.425571	0.444311	0.0741758	0.495946
0.426941	0.560878	0.00549451	0.11615
0.426941	0.560878	0.0164835	0.152803
0.426941	0.560878	0.0741758	0.289551
0.426941	0.560878	0.244505	0.370467
0.426941	0.584032	0.0741758	0.547115
0.426941	0.58483	0.0741758	0.547063
0.42968	0.510579	0.0164835	0.243279
0.42968	0.510579	0.0741758	0.382613
0.430023	0.3699	0.00549451	0.251319
0.430023	0.3699	0.0357143	0.402927
0.430023	0.3699	0.0741758	0.4037
0.430023	0.3699	0.151099	0.532632
0.430023	0.3699	0.271978	0.581079
0.440639	0.50499	0.0164835	0.155285
0.440639	0.50499	0.0741758	0.284647
0.44226	0.397525	0.00549451	0.256816
0.44226	0.397525	0.0357143	0.409885
0.44226	0.397525	0.0741758	0.468553
0.44226	0.397525	0.151099	0.5779
0.44226	0.397525	0.271978	0.619303
0.442466	0.510579	0.0164835	0.155878
0.442466	0.510579	0.0741758	0.285111
0.442922	0.512974	0.0164835	0.206566
0.442922	0.512974	0.0741758	0.284647
0.442922	0.560878	0.0164835	0.147898
0.442922	0.560878	0.0741758	0.240667
0.442922	0.560878	0.244505	0.33713
0.442922	0.792415	0.0741758	0.362384
0.442922	0.795609	0.0741758	0.362392
0.445205	0.512974	0.0164835	0.356629
0.445571	0.423553	0.00549451	0.243931
0.445571	0.423553	0.0357143	0.431789
0.445571	0.423553	0.0741758	0.561494
0.445571	0.423553	0.151099	0.618272
0.445571	0.423553	0.271978	0.677885
0.447032	0.63513	0.0741758	0.637779
0.447489	0.337325	0.0741758	0.417702
0.447489	0.512974	0.0741758	0.502139
0.447489	0.632735	0.0741758	0.637771
0.447489	0.704591	0.0741758	0.368053
0.447717	0.334132	0.0741758	0.417779
0.447717	0.516168	0.0741758	0.502225
0.447945	0.702196	0.0741758	0.368062
0.451598	0.716567	0.0741758	0.267905
0.452055	0.497006	0.0164835	0.164992
0.452055	0.497006	0.0741758	0.305434
0.452055	0.720559	0.0741758	0.267897
0.456621	0.648703	0.0357143	0.196774
0.456621	0.648703	0.0741758	0.241956
0.456621	0.648703	0.491758	0.304145
0.460274	0.732535	0.0741758	0.387303
0.461187	0.736527	0.0741758	0.387294
0.461187	0.848303	0.0741758	0.566631
0.461187	0.848303	0.244505	0.583716
0.461187	0.848303	0.491758	0.605688
0.461187	0.848303	0.739011	0.648413
0.461187	0.848303	1	0.6594
0.463014	0.592814	0.0741758	0.346235
0.46347	0.592814	0.0741758	0.346235
0.464155	0.652695	0.00549451	0.147159
0.464155	0.652695	0.0164835	0.293546
0.464155	0.652695	0.0741758	0.511356
0.464155	0.652695	0.244505	0.651162
0.468037	0.568862	0.00549451	0.127197
0.468037	0.568862	0.0741758	0.313938
0.468037	0.568862	0.244505	0.381109
0.468037	0.568862	0.491758	0.400608
0.468037	0.568862	1	0.421309
0.474658	0.367665	0.0741758	0.447053
0.474886	0.368463	0.0741758	0.535373
0.474886	0.369261	0.0741758	0.390644
0.474886	0.369261	0.0741758	0.535295
0.474886	0.560878	0.00549451	0.0938686
0.474886	0.560878	0.00549451	0.118607
0.474886	0.560878	0.0164835	0.15769
0.474886	0.560878	0.0164835	0.185779
0.474886	0.560878	0.0741758	0.317631
0.474886	0.560878	0.0741758	0.318834
0.474886	0.560878	0.244505	0.403013
0.474886	0.560878	0.244505	0.416499
0.474886	0.560878	0.326923	0.453091
0.474886	0.560878	0.491758	0.435998
0.474886	0.560878	0.986264	0.44579
0.48105	0.0443114	0.0741758	0.52564
0.48105	0.4499	0.0741758	0.283702
0.481507	0.445908	0.0741758	0.624345
0.481735	0.0419162	0.0741758	0.525589
0.481735	0.449102	0.0741758	0.283616
0.481735	0.449102	0.0741758	0.42947
0.481735	0.449102	0.0741758	0.482382
0.481735	0.449102	0.0741758	0.523957
0.481735	0.449102	0.0741758	0.624285
0.48242	0.429142	0.00549451	0.329743
0.48242	0.429142	0.0164835	0.504114
0.48242	0.429142	0.0741758	0.715937
0.48242	0.429142	0.151099	0.779501
0.48242	0.429142	0.247253	0.800632
0.48242	0.453094	0.0741758	0.429478
0.48242	0.453094	0.0741758	0.480811
0.48242	0.453094	0.0741758	0.482408
0.483562	0.384431	0.0741758	0.450111
0.484018	0.38523	0.0741758	0.450085
0.484018	0.456287	0.0741758	0.546952
0.484018	0.457086	0.0741758	0.546891
0.486301	0.185629	0.0741758	0.989435
0.488813	0.510579	0.0164835	0.275404
0.488813	0.510579	0.0741758	0.453091
0.492922	0.702196	0.0741758	0.470056
0.493151	0.704591	0.0741758	0.470013
0.494977	0.271058	0.00549451	0.284904
0.494977	0.271058	0.0164835	0.387036
0.494977	0.271058	0.0741758	0.662337
0.494977	0.271058	0.151099	0.794448
0.494977	0.271058	0.247253	0.819358
0.5	0.481038	0.0741758	0.435139
0.5	0.54491	0.0741758	0.683726
0.500685	0.548902	0.0741758	0.683795
0.500913	0.48503	0.0741758	0.435216
0.502283	0.512974	0.0741758	0.624027
0.502283	0.592814	0.0741758	0.359377
0.502283	0.648703	0.0357143	0.229758
0.502283	0.648703	0.0741758	0.284647
0.502283	0.648703	0.491758	0.339535
0.50274	0.592814	0.0741758	0.359386
0.503425	0.511377	0.0741758	0.624096
0.506164	0.495409	0.00549451	0.323472
0.506164	0.495409	0.0164835	0.591386
0.506164	0.495409	0.0741758	0.901562
0.506164	0.495409	0.151099	0.970108
0.509132	0.497006	0.0164835	0.189472
0.509132	0.497006	0.0741758	0.351818
0.510502	0.417166	0.0741758	0.733847
0.511416	0.417166	0.0741758	0.733804
0.511416	0.616766	0.0741758	0.477744
0.512557	0.616766	0.0741758	0.452224
0.521689	0.584032	0.0741758	0.67633
0.522831	0.560878	0.00549451	0.139394
0.522831	0.560878	0.00549451	0.149187
0.522831	0.560878	0.0164835	0.173581
0.522831	0.560878	0.0164835	0.188184
0.522831	0.560878	0.0741758	0.362727
0.522831	0.560878	0.0741758	0.366421
0.522831	0.560878	0.244505	0.434795
0.522831	0.560878	0.244505	0.443299
0.522831	0.560878	0.326923	0.461595
0.522831	0.560878	0.491758	0.456785
0.522831	0.560878	0.986264	0.484788
0.522831	0.58483	0.0741758	0.676253
0.526256	0.848303	0.0164835	0.348133
0.526256	0.848303	0.0741758	0.382312
0.526256	0.848303	0.244505	0.440903
0.526256	0.848303	0.491758	0.466534
0.526256	0.848303	0.739011	0.472642
0.526256	0.848303	1	0.4824
0.527397	0.361277	0.0741758	0.559948
0.527397	0.560878	0.00549451	0.165498
0.527397	0.560878	0.0164835	0.262537
0.527397	0.560878	0.0741758	0.369204
0.527397	0.560878	0.244505	0.490216
0.52968	0.536926	0.0741758	0.523184
0.534247	0.481038	0.0741758	0.529884
0.535388	0.48024	0.0741758	0.529935
0.538584	0.424351	0.00549451	0.271161
0.538584	0.424351	0.0164835	0.408253
0.538584	0.424351	0.0741758	0.592589
0.538584	0.424351	0.151099	0.71714
0.538584	0.424351	0.247253	0.815578
0.541096	0.50499	0.0164835	0.234569
0.541096	0.50499	0.0741758	0.365218
0.541096	0.50499	0.0741758	0.367624
0.541096	0.600798	0.00549451	0.135701
0.541096	0.600798	0.0164835	0.232163
0.541096	0.600798	0.0357143	0.307839
0.541096	0.600798	0.0741758	0.370115
0.541096	0.600798	0.244505	0.409112
0.541096	0.600798	0.491758	0.425003
0.541096	0.600798	1	0.455497
0.541553	0.510579	0.0164835	0.234809
0.541553	0.510579	0.0741758	0.368371
0.547945	0.848303	0.244505	0.599589
0.547945	0.848303	0.491758	0.620334
0.547945	0.848303	0.739011	0.65696
0.547945	0.848303	1	0.670386
0.563927	0.560878	0.00549451	0.15769
0.563927	0.560878	0.00549451	0.158438
0.563927	0.560878	0.00549451	0.168685
0.563927	0.560878	0.0164835	0.0832174
0.563927	0.560878	0.0164835	0.196774
0.563927	0.560878	0.0741758	0.378618
0.563927	0.560878	0.0741758	0.389613
0.563927	0.560878	0.244505	0.462884
0.563927	0.560878	0.244505	0.477486
0.563927	0.560878	0.326923	0.479977
0.563927	0.560878	0.491758	0.482382
0.563927	0.560878	0.986264	0.495782
0.56621	0.512974	0.0164835	0.223574
0.56621	0.512974	0.0741758	0.398203
0.56621	0.648703	0.0164835	0.196774
0.56621	0.648703	0.0357143	0.251662
0.56621	0.648703	0.0741758	0.311533
0.56621	0.648703	0.151099	0.344431
0.56621	0.648703	0.244505	0.361525
0.56621	0.648703	0.491758	0.378618
0.577626	0.185629	0.0741758	0.51949
0.577626	0.185629	0.0741758	0.661822
0.57968	0.571257	0.0741758	0.480106
0.579909	0.305389	0.0741758	0.705973
0.579909	0.568862	0.0741758	0.480063
0.586758	0.257485	0.00549451	0.265455
0.586758	0.257485	0.00549451	0.283861
0.586758	0.257485	0.0164835	0.416389
0.586758	0.257485	0.0164835	0.451975
0.586758	0.257485	0.0741758	0.712158
0.586758	0.257485	0.0741758	0.755021
0.586758	0.257485	0.151099	0.802927
0.586758	0.257485	0.151099	0.827469
0.594977	0.344511	0.00549451	0.410744
0.594977	0.344511	0.0164835	0.256215
0.594977	0.344511	0.0164835	0.667319
0.594977	0.344511	0.0741758	0.859214
0.594977	0.344511	0.151099	0.933945
0.594977	0.344511	0.247253	0.958855
0.60274	0.552894	0.0741758	0.792042
0.60274	0.555289	0.0741758	0.792068
0.621005	0.386028	0.00549451	0.399491
0.621005	0.386028	0.0164835	0.546548
0.621005	0.386028	0.0741758	0.732086
0.621005	0.386028	0.151099	0.760776
0.621005	0.386028	0.247253	0.779501
0.621005	0.54491	0.0741758	0.457472
0.621689	0.546507	0.0741758	0.457524
0.623288	0.0387226	0.00549451	0.332234
0.623288	0.0387226	0.0164835	0.540277
0.623288	0.0387226	0.0741758	0.677284
0.623288	0.0387226	0.151099	0.720919
0.623288	0.0387226	0.247253	0.749609
0.623288	0.512974	0.0164835	0.295642
0.623288	0.512974	0.0741758	0.446993
0.625571	0.741317	0.00549451	0.173753
0.625571	0.741317	0.0357143	0.290144
0.625571	0.741317	0.0741758	0.369256
0.625571	0.741317	0.151099	0.423199
0.625571	0.741317	0.271978	0.507379
0.633562	0.256687	0.00549451	0.327252
0.633562	0.256687	0.0164835	0.557714
0.633562	0.256687	0.0741758	0.621278
0.633562	0.256687	0.151099	0.654864
0.633562	0.256687	0.247253	0.674793
0.634703	0.848303	0.0164835	0.379873
0.634703	0.848303	0.0741758	0.425029
0.634703	0.848303	0.244505	0.476301
0.634703	0.848303	0.244505	0.6301
0.634703	0.848303	0.491758	0.47874
0.634703	0.848303	0.491758	0.63254
0.634703	0.848303	0.739011	0.483628
0.634703	0.848303	0.739011	0.634988
0.634703	0.848303	1	0.515358
0.634703	0.848303	1	0.625221
0.6379	0.510579	0.0164835	0.152107
0.6379	0.510579	0.0741758	0.25113
0.639269	0.50499	0.0164835	0.269958
0.639269	0.50499	0.0741758	0.4372
0.639269	0.512974	0.0164835	0.113797
0.639269	0.512974	0.0164835	0.269958
0.639269	0.512974	0.0741758	0.4372
0.640411	0.510579	0.0164835	0.270766
0.640411	0.510579	0.0741758	0.437364
0.646119	0.289421	0.0741758	0.663025
0.646119	0.512974	0	0.0490302
0.646119	0.512974	0.00549451	0.154083
0.646119	0.512974	0.0164835	0.260252
0.646119	0.512974	0.0357143	0.318834
0.646119	0.512974	0.0741758	0.361525
0.650685	0.281437	0.00549451	0.254411
0.650685	0.281437	0.00549451	0.28877
0.650685	0.281437	0.00549451	0.40413
0.650685	0.281437	0.0164835	0.429899
0.650685	0.281437	0.0164835	0.490027
0.650685	0.281437	0.0164835	0.542768
0.650685	0.281437	0.0741758	0.552561
0.650685	0.281437	0.0741758	0.596798
0.650685	0.281437	0.151099	0.568538
0.650685	0.281437	0.151099	0.672817
0.650685	0.281437	0.151099	0.736639
0.654338	0.288623	0.00549451	0.320981
0.654338	0.288623	0.0164835	0.405762
0.654338	0.288623	0.0741758	0.602553
0.654338	0.288623	0.151099	0.658644
0.654338	0.288623	0.247253	0.688536
0.657306	0.192814	0.00549451	0.476713
0.657306	0.192814	0.0164835	0.707176
0.657306	0.192814	0.0741758	0.899071
0.657306	0.192814	0.151099	0.960144
0.664384	0.560878	0.00549451	0.208971
0.664384	0.560878	0.00549451	0.210139
0.664384	0.560878	0.0164835	0.316575
0.664384	0.560878	0.0741758	0.464086
0.664384	0.560878	0.0741758	0.464361
0.664384	0.560878	0.244505	0.578845
0.664384	0.560878	0.244505	0.579498
0.673516	0.361277	0.0741758	0.664227
0.673516	0.50499	0.0741758	0.457988
0.673516	0.510579	0.0164835	0.287988
0.673516	0.510579	0.0741758	0.383102
0.673516	0.512974	0.0741758	0.431102
0.680365	0.520958	0.0164835	0.346493
0.680365	0.520958	0.0741758	0.515367
0.684475	0.20479	0.00549451	0.482984
0.684475	0.20479	0.0164835	0.6449
0.684475	0.20479	0.0741758	0.82434
0.684475	0.20479	0.151099	0.889106
0.684475	0.20479	0.247253	0.911526
0.691781	0.42515	0.0741758	0.622567
0.73516	0.369261	0.00549451	0.370986
0.73516	0.369261	0.0164835	0.472836
0.73516	0.369261	0.0741758	0.869178
0.73516	0.369261	0.151099	0.897414
0.73516	0.449102	0.00549451	0.369759
0.73516	0.449102	0.0164835	0.456883
0.73516	0.449102	0.0741758	0.744026
0.73516	0.449102	0.151099	0.789429
0.737443	0.236727	0.00549451	0.423199
0.737443	0.236727	0.0164835	0.554021
0.737443	0.236727	0.0741758	0.740848
0.737443	0.236727	0.151099	0.779501
0.737443	0.236727	0.247253	0.801921
0.737443	0.253493	0.00549451	0.387036
0.737443	0.253493	0.0164835	0.583913
0.737443	0.253493	0.0741758	0.722122
0.737443	0.253493	0.151099	0.772028
0.737443	0.253493	0.247253	0.783195
0.743151	0.848303	0.0164835	0.407944
0.743151	0.848303	0.0741758	0.437235
0.743151	0.848303	0.244505	0.488507
0.743151	0.848303	0.491758	0.492166
0.743151	0.848303	0.739011	0.50682
0.743151	0.848303	1	0.515358
0.762557	0.768463	0.0741758	0.268069
0.769406	0.512974	0.00549451	0.460565
0.769406	0.512974	0.0164835	0.669811
0.769406	0.512974	0.0741758	0.793159
0.769406	0.512974	0.151099	0.864196
0.769406	0.512974	0.247253	0.884124
0.785388	0.321357	0.00549451	0.261798
0.785388	0.321357	0.00549451	0.282671
0.785388	0.321357	0.00549451	0.411517
0.785388	0.321357	0.0164835	0.444588
0.785388	0.321357	0.0164835	0.460565
0.785388	0.321357	0.0164835	0.618873
0.785388	0.321357	0.0741758	0.524386
0.785388	0.321357	0.0741758	0.60659
0.785388	0.321357	0.0741758	0.636053
0.785388	0.321357	0.0741758	0.681407
0.785388	0.321357	0.151099	0.653232
0.785388	0.321357	0.151099	0.659331
0.785388	0.321357	0.151099	0.670412
0.785388	0.321357	0.151099	0.731743
0.794749	0.62475	0.0741758	0.461509
0.796804	0.345309	0.0741758	0.952671
0.8379	0.128144	0.00549451	0.471731
0.8379	0.128144	0.0164835	0.654864
0.8379	0.128144	0.0741758	0.804412
0.8379	0.128144	0.151099	0.834304
0.8379	0.128144	0.247253	0.851741
0.851598	0.161677	0.0741758	0.683898
0.851598	0.321357	0.0741758	0.700046
0.851598	0.473852	0.00549451	0.441839
0.851598	0.473852	0.0164835	0.663626
0.851598	0.473852	0.0741758	0.821849
0.851598	0.473852	0.151099	0.871669
0.851598	0.473852	0.247253	0.895291
0.851598	0.848303	0.0164835	0.451889
0.851598	0.848303	0.0741758	0.460436
0.851598	0.848303	0.244505	0.497054
0.851598	0.848303	0.491758	0.501933
0.851598	0.848303	0.739011	0.495834
0.863014	0.560878	0.00549451	0.274854
0.863014	0.560878	0.00549451	0.274992
0.863014	0.560878	0.0164835	0.40163
0.863014	0.560878	0.0741758	0.517772
0.863014	0.560878	0.0741758	0.518399
0.863014	0.560878	0.244505	0.647134
0.863014	0.560878	0.244505	0.647632
0.874429	0.193613	0.0741758	0.867804
0.888128	0.632735	0.00549451	0.339081
0.888128	0.632735	0.0164835	0.443385
0.888128	0.632735	0.0741758	0.692487
0.888128	0.632735	0.151099	0.741572
0.888128	0.704591	0.00549451	0.289997
0.888128	0.704591	0.0164835	0.388165
0.888128	0.704591	0.0741758	0.663025
0.888128	0.704591	0.151099	0.713348
0.908676	0.145709	0.0741758	0.812744
0.908676	0.233533	0.0741758	0.841004
0.908676	0.62475	0.00549451	0.295642
0.908676	0.62475	0.0164835	0.384717
0.908676	0.62475	0.0357143	0.431102
0.908676	0.62475	0.0741758	0.520263
0.908676	0.62475	0.244505	0.559261
0.908676	0.62475	0.491758	0.606848
0.908676	0.62475	0.739011	0.658128
0.908904	0.62475	0.0741758	0.520779
0.920091	0.58483	0.0741758	0.768507
0.945205	0.321357	0.0741758	0.486334
0.954338	0.38523	0.0741758	0.72195
0.954338	0.42515	0.0741758	0.60659
0.958904	0.193613	0.0164835	0.600234
0.958904	0.193613	0.0741758	0.905169
0.965753	0.536926	0.00549451	0.392018
0.965753	0.536926	0.0164835	0.499476
0.965753	0.536926	0.0357143	0.573949
0.965753	0.536926	0.0741758	0.667921
0.965753	0.536926	0.244505	0.70331
0.965753	0.536926	0.491758	0.742394
0.965753	0.536926	0.739011	0.807075
0.972603	0.50499	0.0741758	0.679002
0.980137	0.16008	0.00549451	0.485475
0.980137	0.16008	0.0164835	0.555223
0.980137	0.16008	0.0741758	0.67359
0.980137	0.16008	0.151099	0.703482
0.980137	0.16008	0.247253	0.708464
1	0.321357	0.0741758	0.741964
1	0.409182	0.00549451	0.489684
1	0.409182	0.0164835	0.626432
1	0.409182	0.0357143	0.715508
1	0.409182	0.0741758	0.80948
1	0.409182	0.244505	0.838771
1	0.409182	0.491758	0.863251
1	0.409182	0.739011	0.894948
0	0.560878	0.244505	0.288151
0.0143836	0.652695	0.00549451	0
0.908676	0.62475	0	0.128399
0.851598	0.848303	1	0.493386
0.657306	0.192814	0.247253	1
0.308219	1	0.0741758	0.327595
0.150571	0	0.271978	0.459706

## Sheet: boston
LSTAT	RM	INDUS	outcome
0.00524283	0.812608	0.70088	1
0.00689845	0.663537	0.0912757	0.664444
0.0204194	0.915118	0.210411	0.815556
0.031457	0.693045	0.109238	0.697778
0.0317329	0.857061	0.0813783	1
0.0333885	0.658555	0.0630499	0.631111
0.0339404	0.662004	0.646628	1
0.0344923	0.630964	0.218109	0.6
0.0353201	0.782525	0.105205	0.911111
0.0380795	0.745928	0.120601	0.866667
0.0380795	0.775819	0.0575513	0.828889
0.0386313	0.85821	0.210411	0.724444
0.0394592	0.748994	0.128666	0.855556
0.0394592	0.835792	0.0274927	1
0.0422185	0.269975	0.646628	1
0.0438742	0.922399	0.70088	1
0.0441501	0.632305	0.164589	0.522222
0.0496689	0.612569	0.218109	0.608889
0.0496689	0.650699	0.197947	0.546667
0.0499448	0.900172	0.197947	0.84
0.0504967	0.687296	0.164589	0.717778
0.0507726	0.816057	0.0890762	0.862222
0.0513245	0.551255	0.197947	0.44
0.0551876	0.598199	0.646628	1
0.0560155	0.573098	0.210411	0.588889
0.0560155	0.816057	0.105205	0.897778
0.0573951	0.82238	0.0813783	0.966667
0.0604305	0.790381	0.210411	0.926667
0.0612583	0.623683	0.0315249	0.591111
0.0612583	0.897873	0.210411	0.962222
0.0634658	0.694386	0.242302	0.66
0.0648455	0.71393	0.0388563	0.628889
0.0665011	0.901514	0.210411	0.884444
0.067053	0.625599	0.218109	0.624444
0.0684327	0.863767	0.0890762	0.748889
0.071468	0.581337	0.0912757	0.573333
0.0731236	0.583062	0.0905425	0.535556
0.0750552	0.684806	0.0370235	0.62
0.0750552	0.818164	0.0733138	1
0.0764349	0.606821	0.0571848	0.557778
0.0775386	0.589002	0.346041	0.395556
0.0780905	0.573865	0.109238	0.551111
0.0780905	0.654148	0.0370235	0.664444
0.0789183	0.648017	0.70088	0.806667
0.0789183	0.652807	0.105205	0.675556
0.0794702	0.634796	0.121701	0.582222
0.0800221	0.989462	0.210411	1
0.0811258	0.522897	0.106672	0.411111
0.0816777	0.608929	0.109238	0.566667
0.0819536	0.588044	0.164589	0.508889
0.0827815	0.727534	0.210411	0.588889
0.0830574	0.666794	0.0652493	0.533333
0.084989	0.706649	0.0278592	0.675556
0.0852649	0.688638	0.0733138	0.731111
0.0858168	0.614869	0.236437	0.48
0.0860927	0.622916	0.105205	0.668889
0.0863687	0.65549	0.206378	0.624444
0.089404	0.533436	0.0652493	0.388889
0.0896799	0.577505	0.0678152	0.422222
0.0910596	0.620617	0.0905425	0.58
0.0913355	0.655106	0.0733138	0.715556
0.0924393	0.549914	0.253666	0.435556
0.0929912	0.64955	0.109238	0.711111
0.093543	0.985438	0.128666	1
0.0954746	0.542633	0.163856	0.415556
0.0960265	0.549722	0.0630499	0.526667
0.0971302	0.737881	0.210411	0.593333
0.0979581	0.565242	0.189883	0.444444
0.098234	0.60663	0.16129	0.511111
0.0993377	0.571949	0.131598	0.542222
0.0993377	0.687105	0.0630499	0.693333
0.100993	0.694386	0.109238	0.664444
0.103753	0.578272	0.045088	0.424444
0.103753	0.705116	0.0388563	0.615556
0.104029	0.515233	0.70088	0.488889
0.104029	0.66028	0.108138	0.413333
0.104581	0.479785	0.379399	0.395556
0.10596	0.455068	0.0531525	0.346667
0.107892	0.65434	0.420455	0.42
0.108996	0.527879	0.173387	0.382222
0.108996	0.575206	0.0733138	0.611111
0.109547	0.674075	0.108138	0.526667
0.111479	0.540717	0.0102639	0.437778
0.112583	0.499713	0.236437	0.451111
0.11479	0.64725	0.0289589	0.48
0.115066	0.560644	0.197947	0.431111
0.115342	0.926806	0.128666	0.973333
0.117274	0.490707	0.346041	0.38
0.117274	0.561219	0.0289589	0.397778
0.11755	0.589002	0.0568182	0.433333
0.119205	0.710098	0.218109	0.626667
0.119757	0.634221	0.0652493	0.44
0.121137	0.546848	0.253666	0.444444
0.121965	0.527112	0.253666	0.4
0.123068	0.738647	0.0890762	0.626667
0.12362	0.50776	0.534457	0.444444
0.125276	0.597241	0.493402	0.524444
0.125828	0.527687	0.131598	0.435556
0.127759	0.559494	0.163856	0.415556
0.127759	0.5662	0.135264	0.402222
0.127759	0.690171	0.210411	0.591111
0.129691	0.479977	0.70088	0.428889
0.130795	0.739414	0.0630499	0.631111
0.131071	0.619467	0.420455	0.377778
0.13245	0.588044	0.147727	0.48
0.133278	0.604905	0.197947	0.471111
0.133554	0.488025	0.116569	0.375556
0.13383	0.454876	0.281525	0.402222
0.13383	0.791339	0.23827	0.671111
0.134106	0.513317	0.23827	0.448889
0.134934	0.711439	0.0388563	0.657778
0.135762	0.587086	0.0890762	0.52
0.136589	0.617168	0.109238	0.6
0.137693	0.525196	0.16129	0.44
0.137693	0.547231	0.379399	0.426667
0.137969	0.554704	0.171188	0.382222
0.138521	0.526729	0.173387	0.348889
0.139349	0.51964	0.453446	0.424444
0.141556	0.495114	0.171188	0.406667
0.141832	0.539375	0.253666	0.402222
0.14266	0.628664	0.128666	0.557778
0.143212	0.632113	0.131598	0.553333
0.143488	0.704158	0.0630499	0.691111
0.145695	0.670627	0.646628	0.444444
0.149283	0.507377	0.178152	0.404444
0.150386	0.60069	0.121701	0.42
0.150662	0.559686	0.218109	0.535556
0.150938	0.548956	0.253666	0.417778
0.15149	0.585936	0.16129	0.42
0.152594	0.758574	0.128666	0.846667
0.154801	0.531136	0.101906	0.391111
0.155629	0.583445	0.163856	0.406667
0.156181	0.565051	0.70088	0.406667
0.156181	0.572523	0.493402	0.491111
0.157285	0.498371	0.0575513	0.424444
0.157561	0.50776	0.236437	0.437778
0.157561	0.907454	0.128666	1
0.159492	0.499329	0.16129	0.397778
0.160044	0.630006	0.0630499	0.515556
0.16032	0.514275	0.379399	0.408889
0.160872	0.805518	0.0733138	0.773333
0.161976	0.527687	0.178152	0.384444
0.161976	0.585744	0.210411	0.557778
0.163907	0.616976	0.296921	0.477778
0.164735	0.475187	0.253666	0.342222
0.165563	0.570416	0.23827	0.431111
0.165839	0.611037	0.646628	0.415556
0.167219	0.445104	0.045088	0.302222
0.167219	0.543591	0.646628	0.444444
0.167219	0.722744	0.128666	0.688889
0.168322	0.473271	0.205279	0.32
0.168874	0.6758	0.0920088	0.604444
0.169702	0.473079	0.420455	0.153333
0.170254	0.518299	0.346041	0.368889
0.173289	0.47442	0.173387	0.357778
0.174393	0.402759	0.0531525	0.293333
0.174393	0.606438	0.210411	0.533333
0.174393	0.678866	0.0337243	0.622222
0.175773	0.443955	0.205645	0.377778
0.175773	0.69841	0.128666	0.7
0.177428	0.552021	0.534457	0.397778
0.178532	0.544932	0.108138	0.377778
0.17936	0.554129	0.0656158	0.377778
0.180188	0.457559	0.281525	0.342222
0.184879	0.466948	0.189883	0.408889
0.185155	0.490515	0.147727	0.382222
0.185982	0.435524	0.281525	0.331111
0.187086	0.478636	0.173387	0.346667
0.189018	0.491665	0.493402	0.42
0.189845	0.679441	0.0388563	0.562222
0.190949	0.570799	0.0524194	0.255556
0.191501	0.562177	0.206378	0.475556
0.19426	0.43859	0.201613	0.355556
0.194812	0.445296	0.205645	0.353333
0.195364	0.547231	0.108138	0.391111
0.197296	0.44338	0.646628	1
0.198675	0.585361	0.0630499	0.52
0.198951	0.522131	0.453446	0.364444
0.201711	0.54704	0.131598	0.413333
0.202815	0.490324	0.420455	0.346667
0.203091	0.494922	0.101906	0.328889
0.203366	0.443188	0.453446	0.34
0.20447	0.547998	0.242302	0.368889
0.205022	0.488025	0.197947	0.428889
0.206678	0.453344	0.171188	0.324444
0.207506	0.443572	0.116569	0.353333
0.208333	0.575972	0.346041	0.417778
0.208609	0.461199	0.173387	0.304444
0.211093	0.539184	0.371334	0.513333
0.212196	0.60663	0.296921	0.5
0.212472	0.489366	0.189883	0.344444
0.213024	0.494922	0.0733138	0.693333
0.213576	0.502203	0.371334	0.444444
0.214404	0.580379	0.206378	0.377778
0.214404	0.613336	0.171188	0.444444
0.21468	0.575589	0.178152	0.44
0.214956	0.550297	0.197947	0.433333
0.215232	0.508718	0.646628	1
0.215508	0.588235	0.210411	0.446667
0.215784	0.480552	0.236437	0.36
0.216887	0.697835	0.128666	0.64
0.217715	0.541866	0.147727	0.42
0.218267	0.440314	0.131598	0.391111
0.219095	0.580954	0.420455	0.386667
0.219371	0.454493	0.201613	0.308889
0.219647	0.590343	0.492302	0.526667
0.220199	0.64955	0.210411	0.482222
0.221026	0.464457	0.173387	0.311111
0.222682	0.44223	0.173387	0.322222
0.222958	0.486683	0.70088	0.444444
0.22489	0.459858	0.379399	0.371111
0.226269	0.635754	0.210411	0.5
0.227373	0.442039	0.101906	0.317778
0.227373	0.461966	0.346041	0.34
0.231236	0.42077	0.646628	0.222222
0.231236	0.471163	0.131598	0.404444
0.231788	0.460816	0.201613	0.437778
0.23234	0.510634	0.197947	0.344444
0.232616	0.60433	0.350073	0.395556
0.233444	0.345085	0.646628	0.351111
0.233996	0.4064	0.236437	0.317778
0.234823	0.426518	0.106672	0.32
0.235375	0.485725	0.281525	0.293333
0.235651	0.494156	0.453446	0.351111
0.236203	0.565626	0.646628	0.337778
0.236479	0.471355	0.350073	0.315556
0.238135	0.540525	0.346041	0.402222
0.239238	0.469055	0.493402	0.371111
0.23979	0.421728	0.646628	0.373333
0.240618	0.383024	0.128666	0.395556
0.240618	0.515999	0.350073	0.3
0.241998	0.538801	0.492302	0.4
0.242826	0.470013	0.144062	0.277778
0.243653	0.447212	0.173387	0.3
0.244205	0.527112	0.646628	0.36
0.244481	0.515041	0.534457	0.346667
0.245585	0.544932	0.296921	0.302222
0.24862	0.5137	0.646628	0.4
0.252208	0.446446	0.371334	0.391111
0.252483	0.483809	0.210411	0.422222
0.254967	0.529795	0.371334	0.431111
0.258554	0.528454	0.70088	0.417778
0.259106	0.538609	0.785557	0.4
0.261865	0.535926	0.163856	0.382222
0.262693	0.721594	0.128666	0.577778
0.263521	0.415022	0.281525	0.293333
0.264625	0.544357	0.70088	0.384444
0.265177	0.498563	0.0890762	0.364444
0.26628	0.639203	0.163856	0.377778
0.267108	0.436865	0.201613	0.333333
0.268212	0.449128	0.646628	0.346667
0.26904	0.491665	0.646628	0.393333
0.269592	0.410807	0.346041	0.248889
0.273455	0.439356	0.70088	0.393333
0.273731	0.46369	0.210411	0.428889
0.274007	0.655106	0.646628	0.551111
0.274834	0.363096	0.281525	0.337778
0.275662	0.471738	0.346041	0.32
0.276214	0.411381	0.253666	0.3
0.282561	0.520789	0.453446	0.333333
0.282837	0.596474	0.281525	0.355556
0.283664	0.41119	0.338343	0.373333
0.284216	0.444338	0.70088	0.313333
0.284216	0.548764	0.646628	0.246667
0.284492	0.501054	0.350073	0.36
0.2867	0.278023	0.70088	0.228889
0.286976	0.392221	0.646628	0.508889
0.287252	0.443763	0.70088	0.417778
0.290563	0.529795	0.785557	0.324444
0.290839	0.558153	0.296921	0.328889
0.292494	0.499329	0.296921	0.335556
0.29277	0.511784	0.453446	0.36
0.294426	0.485534	0.163856	0.335556
0.295254	0.410998	0.205279	0.268889
0.295254	0.46963	0.271628	0.397778
0.297185	0.389347	0.197947	0.28
0.299945	0.555087	0.785557	0.315556
0.301049	0.27055	0.346041	0.246667
0.301876	0.447787	0.144062	0.271111
0.301876	0.488791	0.646628	0.391111
0.303532	0.488983	0.346041	0.355556
0.305188	0.483234	0.253666	0.382222
0.305464	0.562177	0.281525	0.297778
0.307119	0.470205	0.147727	0.388889
0.307395	0.511209	0.646628	0.324444
0.308775	0.470971	0.338343	0.36
0.309051	0.511401	0.047654	0.335556
0.310982	0.439739	0.23827	0.357778
0.310982	0.504694	0.296921	0.371111
0.312086	0.481127	0.281525	0.211111
0.313466	0.389538	0.205645	0.275556
0.314018	0.511209	0.646628	0.364444
0.315121	0.417705	0.171188	0.304444
0.315121	0.496647	0.0733138	0.546667
0.317053	0.507377	0.646628	0.364444
0.318433	0.469055	0.271628	0.308889
0.318433	0.543016	0.646628	0.371111
0.318709	0.353133	0.70088	0.324444
0.320088	0.0578655	0.646628	0.402222
0.320364	0.442614	0.646628	0.346667
0.323124	0.493581	0.296921	0.317778
0.323124	0.718912	0.646628	0.222222
0.3234	0.460241	0.189883	0.326667
0.325055	0.445871	0.492302	0.406667
0.327263	0.453152	0.338343	0.433333
0.327815	0.415788	0.350073	0.317778
0.328918	0.452002	0.23827	0.348889
0.333885	0.460625	0.281525	0.324444
0.338024	0.391454	0.0733138	0.475556
0.3383	0.528071	0.646628	0.322222
0.338576	0.268634	0.646628	0.375556
0.34106	0.491665	0.296921	0.342222
0.341336	0.399885	0.646628	0.351111
0.341336	0.42786	0.338343	0.295556
0.341336	0.490707	0.70088	0.366667
0.342163	0.421153	0.646628	0.331111
0.342715	0.426327	0.236437	0.333333
0.343819	0.515424	0.646628	0.331111
0.346026	0.468097	0.923387	0.34
0.347682	0.472504	0.338343	0.262222
0.34851	0.551063	0.646628	0.404444
0.348786	0.442422	0.923387	0.377778
0.350442	0.44338	0.70088	0.275556
0.350717	0.460816	0.171188	0.244444
0.352925	0.506036	0.646628	0.131111
0.354857	0.554321	0.785557	0.268889
0.356236	0.429584	0.646628	0.262222
0.356512	0.539375	0.646628	0.282222
0.356788	0.479594	0.371334	0.431111
0.357064	0.465415	0.281525	0.277778
0.357616	0.385323	0.131598	0.402222
0.357892	0.482851	0.646628	0.333333
0.359547	0.41234	0.646628	0.335556
0.360375	0.661621	0.128666	0.571111
0.360651	0.445871	0.129765	0.308889
0.360927	0.4315	0.281525	0.257778
0.360927	0.464648	0.923387	0.364444
0.365618	0.489174	0.646628	0.313333
0.366722	0.496455	0.70088	0.235556
0.366722	0.546082	0.646628	0.26
0.366998	0.433225	0.785557	0.297778
0.368929	0.384748	0.338343	0.277778
0.369481	0.492048	0.70088	0.266667
0.370861	0.504311	0.646628	0.195556
0.370861	0.507185	0.646628	0.148889
0.37638	0.442805	0.350073	0.342222
0.376932	0.549914	0.785557	0.288889
0.381347	0.511209	0.296921	0.32
0.38521	0.436099	0.646628	0.115556
0.385486	0.468481	0.646628	0.204444
0.385762	0.446062	0.271628	0.371111
0.387141	0.453535	0.350073	0.295556
0.387969	0.411573	0.70088	0.32
0.389349	0.427093	0.493402	0.34
0.392108	0.42556	0.346041	0.328889
0.394592	0.430351	0.371334	0.386667
0.397627	0.327841	0.70088	0.18
0.399283	0.391071	0.236437	0.32
0.399558	0.450661	0.350073	0.306667
0.399834	0.550872	0.646628	0.206667
0.40011	0.525005	0.646628	0.22
0.401766	0.499329	0.646628	0.331111
0.402042	0.452769	0.281525	0.235556
0.403422	0.445679	0.646628	0.171111
0.405353	0.601648	0.646628	0.253333
0.405905	0.515424	0.646628	0.168889
0.406733	0.438781	0.296921	0.322222
0.407837	0.390496	0.281525	0.197778
0.410044	0.509293	0.646628	0.297778
0.4117	0.396053	0.70088	0.235556
0.414183	0.73424	0.646628	0.284444
0.418598	0.456218	0.785557	0.275556
0.419702	0.455068	0.646628	0.188889
0.420254	0.531519	0.785557	0.291111
0.423841	0.484959	0.350073	0.304444
0.424117	0.468097	0.271628	0.308889
0.424393	0.41234	0.646628	0.224444
0.424669	0.557578	0.646628	0.18
0.425497	0.458134	0.646628	0.311111
0.425773	0.383982	0.646628	0.148889
0.4266	0.408507	0.785557	0.248889
0.427152	0.652807	0.646628	0.12
0.428808	0.459667	0.371334	0.371111
0.428808	0.524238	0.646628	0.246667
0.429084	0.476336	0.281525	0.217778
0.429912	0.42077	0.785557	0.235556
0.433499	0.610845	0.646628	0.186667
0.437362	0.444146	0.923387	0.306667
0.437914	0.4041	0.338343	0.402222
0.437914	0.507952	0.646628	0.284444
0.439018	0.53401	0.646628	0.211111
0.441501	0.592834	0.646628	0.226667
0.443157	0.532669	0.646628	0.22
0.446744	0.457942	0.492302	0.366667
0.44702	0.459858	0.923387	0.344444
0.449779	0.502778	0.646628	0.213333
0.450331	0.555662	0.646628	0.102222
0.450607	0.362713	1	0.226667
0.450607	0.425752	0.371334	0.388889
0.450883	0.464074	1	0.191111
0.452539	0.453152	0.646628	0.313333
0.452539	0.502778	0.646628	0.202222
0.452539	0.567925	0.646628	0.202222
0.452815	0.35754	0.646628	0.195556
0.458057	0.450853	0.346041	0.284444
0.458333	0.397777	0.785557	0.206667
0.458609	0.41004	0.281525	0.18
0.461645	0.391646	0.197947	0.3
0.461645	0.496264	0.785557	0.284444
0.467163	0.435907	0.296921	0.322222
0.467715	0.560069	0.646628	0.26
0.468543	0.606821	0.646628	0.22
0.468819	0.494539	0.281525	0.226667
0.469923	0.477103	0.646628	0.404444
0.471026	0.473079	0.236437	0.257778
0.472406	0.560261	0.646628	0.231111
0.476821	0.462732	0.646628	0.171111
0.480684	0.500287	0.271628	0.491111
0.485099	0.547231	0.646628	0.177778
0.486755	0.544932	0.646628	0.166667
0.490894	0.545124	0.646628	0.268889
0.495585	0.62694	0.646628	0.202222
0.497792	0.342594	0.646628	0.0733333
0.498068	0.630581	0.646628	0.5
0.500828	0.4315	0.281525	0.211111
0.501932	0.418854	0.646628	0.0777778
0.506347	0.305422	0.646628	0.251111
0.512693	0.54474	0.646628	0.157778
0.512969	0.533052	0.646628	0.0488889
0.513521	0.485725	0.281525	0.188889
0.516556	0.539567	0.271628	0.222222
0.521247	0.459092	0.646628	0.0844444
0.527594	0.35045	0.646628	0.144444
0.532285	0.38494	0.281525	0.191111
0.53394	0.571757	0.646628	0.131111
0.535596	0.35045	0.338343	0.326667
0.537804	0.593217	0.646628	0.271111
0.538355	0.619467	0.646628	0.184444
0.540563	0.439931	0.785557	0.184444
0.540563	0.467906	0.646628	0.313333
0.54415	0.390113	0.70088	0.231111
0.544426	0.498755	0.210411	0.371111
0.546082	0.504311	0.646628	0.133333
0.553256	0.510059	0.646628	0.115556
0.562362	0.432458	0.646628	0.122222
0.575883	0.41234	0.281525	0.171111
0.579746	0.625216	0.646628	0.0755556
0.583609	0.395861	0.646628	0.173333
0.586369	0.406591	0.646628	0
0.589404	0.341636	0.371334	0.333333
0.593543	0.591684	0.646628	0.197778
0.594371	0.587852	0.646628	0.186667
0.594923	0.487066	0.646628	0.186667
0.596302	0.110558	0.646628	0.153333
0.603477	0.378425	0.646628	0.14
0.60596	0.540142	0.646628	0.18
0.60872	0.439356	0.646628	0.128889
0.613687	0.355049	1	0.0444444
0.613962	0.353133	0.371334	0.317778
0.613962	0.555279	0.646628	0.151111
0.616722	0.540142	0.646628	0.1
0.617274	0.498371	0.646628	0.184444
0.618929	0.500671	0.785557	0.2
0.625276	0.447404	0.646628	0.0733333
0.629967	0.375359	0.646628	0.162222
0.639625	0.333972	0.646628	0.155556
0.653422	0.439739	0.923387	0.273333
0.660872	0.282621	0.646628	0.104444
0.663907	0.617168	0.646628	0.0555556
0.68074	0.393945	0.646628	0.271111
0.681291	0.365396	0.70088	0.235556
0.682119	0.496455	0.646628	0.0822222
0.687362	0.333972	0.646628	0.12
0.690949	0.46484	0.646628	0.0133333
0.692329	0.352941	0.70088	0.186667
0.70447	0.393179	0.923387	0.237778
0.707781	0.377467	0.646628	0.0777778
0.716887	0.457751	0.281525	0.182222
0.719371	0.49224	0.70088	0.195556
0.732616	0.209044	0.646628	0.122222
0.73372	0.311362	0.70088	0.284444
0.753863	0.550489	0.646628	0.0488889
0.760486	0.257137	0.70088	0.151111
0.767108	0.261544	0.70088	0.213333
0.76766	0.354666	0.371334	0.415556
0.771247	0.293543	1	0.0688889
0.778146	0.396628	0.271628	0.255556
0.779249	0.438973	0.646628	0.0288889
0.797185	0.25273	0.646628	0.115556
0.797461	0.154627	0.646628	0.0844444
0.802428	0.328799	0.646628	0.0488889
0.802428	0.352175	0.236437	0.208889
0.834989	0.275723	0.646628	0.0533333
0.891004	0.454876	0.646628	0.0755556
0.900662	0.204445	0.646628	0.286667
0.901766	0.279364	0.785557	0.208889
0.9117	0.257712	0.646628	0.195556
0.972682	0.18356	0.646628	0.0444444
1	0.110558	0.646628	0.195556
0	0.752635	0.70088	1
0.098234	1	0.646628	0.375556
0.148731	0	0.646628	0.5
0.0342163	0.826595	0	1
0.32064	0.464074	1	0.335556
0.796358	0.362522	0.646628	0
0.0543598	0.836942	0.70088	1

## Sheet: diabetes
0.582645	0.562217	0.549296	0.392523
0.14876	0.222443	0.352113	0.155763
0.516529	0.496584	0.43662	0.361371
0.301653	0.572936	0.309859	0.563863
0.206612	0.362369	0.549296	0.342679
0.190083	0.326986	0.380282	0.224299
0.165289	0.243301	0.394366	0.352025
0.338843	0.347639	0.732394	0.11838
0.582645	0.427965	0.295775	0.264798
0.495868	0.746386	0.323944	0.88785
0.0247934	0.243301	0.492958	0.23676
0.413223	0.114226	0.323944	0.137072
0.235537	0.367145	0.422535	0.479751
0.338843	0.633396	0.492958	0.498442
0.247934	0.362369	0.408451	0.28972
0.27686	0.624395	0.788732	0.454829
0.508264	0.686869	0.661972	0.439252
0.392562	0.59094	0.690141	0.370717
0.305785	0.41579	0.309859	0.224299
0.27686	0.451117	0.295775	0.445483
0.128099	0.439732	0.28169	0.133956
0.260331	0.207816	0.464789	0.0747664
0.330579	0.249987	0.422535	0.133956
0.483471	0.385623	0.366197	0.495327
0.297521	0.559486	0.295775	0.551402
0.0495868	0.321627	0.352113	0.34891
0.57438	0.423953	0.295775	0.186916
0.264463	0.483211	0.15493	0.330218
0.322314	0.714377	0.71831	0.803738
0.516529	0.381094	0.380282	0.323988
0.0950413	0.342589	0.126761	0.105919
0.826446	0.486602	0.577465	0.984424
0.152893	0.41579	0.450704	0.193146
0.103306	0.256548	0.225352	0.124611
0.227273	0.567618	0.258216	0.239875
0.433884	0.69628	0.676056	0.747664
0.38843	0.551161	0.225352	0.781931
0.619835	0.760586	0.859155	0.707165
0.400826	0.559486	0.15493	0.202492
0.31405	0.533895	0.549296	0.233645
0.0867769	0.293531	0.0140845	0.0934579
0.305785	0.447363	0.399061	0.11215
0.256198	0.321627	0.169014	0.208723
0.607438	0.610446	0.492958	0.728972
0.210744	0.427965	0.591549	0.0872274
0.301653	0.454831	0.323944	0.514019
0.0661157	0.41579	0.225352	0.364486
0.18595	0.256548	0.507042	0.155763
0.400826	0.622109	0.43662	0.364486
0.318182	0.403177	0.521127	0.404984
0.409091	0.476328	0.577465	0.623053
0.309917	0.41579	0.43662	0.105919
0.285124	0.357528	0.746479	0.246106
0.442149	0.326986	0.492958	0.489097
0.157025	0.229534	0.309859	0.320872
0.504132	0.615158	0.352113	0.0841121
0.103306	0.269314	0.253521	0.0373832
0.0991736	0.483211	0.605634	0.451713
0.247934	0.633396	0.507042	0.451713
0.330579	0.287631	0.295775	0.11215
0.363636	0.626667	0.239437	0.370717
0.318182	0.168335	0.295775	0.0841121
0.202479	0.367145	0.211268	0.320872
0.247934	0.411636	0.295775	0.143302
0.252066	0.648612	0.704225	0.429907
0.27686	0.486602	0.323944	0.389408
0.289256	0.439732	0.389671	0.224299
0.231405	0.435853	0.295775	0.420561
0.169421	0.287631	0.43662	0.476636
0.0785124	0.243301	0.408451	0.0716511
0.475207	0.588424	0.971831	0.76324
0.330579	0.810919	0.408451	0.551402
0.268595	0.465744	0.450704	0.267913
0.355372	0.49985	0.690141	0.186916
0.227273	0.509467	0.352113	0.0529595
0.454545	0.367145	0.746479	0.451713
0.206612	0.200267	0.15493	0.545171
0.123967	0.650733	0.366197	0.707165
0.202479	0.222443	0.352113	0.274143
0.392562	0.583337	0.633803	0.367601
0.260331	0.462144	0.338028	0.0809969
0.210744	0.215205	0.352113	0.0841121
0.384298	0.423953	0.267606	0.576324
0.194215	0.222443	0.0469484	0.124611
0.619835	0.326986	0.464789	0.361371
0.0578512	0.114226	0.295775	0.0934579
0.322314	0.650733	0.507042	0.339564
0.190083	0.352618	0.183099	0.0529595
0.161157	0.390095	0.380282	0.267913
0.247934	0.207816	0.295775	0.227414
0.545455	0.628924	0.239437	0.433022
0.363636	0.533895	0.859155	0.0716511
0.0991736	0.357528	0.0422535	0.221184
0.280992	0.326986	0.408451	0.202492
0.123967	0.489961	0.126761	0.426791
0.384298	0.719629	0.661972	0.389408
0.68595	0.496584	0.356808	0.791277
0.326446	0.462144	0.408451	0.208723
0.0991736	0.530933	0.507042	0.180685
0.413223	0.628924	0.366197	0.320872
0.173554	0.367145	0.71831	0.239875
0.454545	0.465744	0.394366	0.862928
0.504132	0.443568	0.507042	0.538941
0.595041	0.249987	0.450704	0.218069
0.22314	0.443568	0.295775	0.0872274
0.053719	0.256548	0.28169	0.339564
0.53719	0.281631	0.234742	0.370717
0.520661	0.66115	0.58216	0.64486
0.309917	0.385623	0.469484	0.174455
0.363636	0.39451	0.352113	0.105919
0.42562	0.39451	0.352113	0.688474
0.400826	0.665231	0.71831	0.847352
0.768595	0.867696	0.71831	0.725857
0.35124	0.808229	0.43662	0.635514
0.570248	0.570287	0.746479	0.778816
0.264463	0.790225	0.816901	0.797508
0.305785	0.564928	0.56338	0.479751
0.165289	0.59094	0.450704	0.545171
0.363636	0.332264	0.507042	0.545171
0.413223	0.562217	0.549296	0.461059
0.657025	0.610446	0.549296	0.482866
0.479339	0.545499	0.455399	0.183801
0.438017	0.423953	0.492958	0.299065
0.31405	0.795863	0.450704	0.423676
0.11157	0.123844	0.352113	0.23053
0.338843	0.503085	0.408451	0.261682
0.107438	0.367145	0.352113	0.280374
0.409091	0.635611	0.478873	0.757009
0.714876	0.572936	0.887324	0.775701
0.0785124	0.30504	0.183099	0.41433
0.264463	0.435853	0.422535	0.255452
0.140496	0.207816	0.295775	0.180685
0.512397	0.381094	0.323944	0.242991
0.561983	0.681099	0.309859	0.76947
0.0330579	0.229534	0.225352	0.186916
0.53719	0.551161	0.859155	0.794393
0.772727	0.593439	0.774648	0.968847
0.582645	0.69628	0.676056	0.797508
0.400826	0.357528	0.633803	0.28972
0.528926	0.659091	0.267606	0.909657
0.392562	0.66115	0.619718	0.654206
0.367769	0.326986	0.422535	0.109034
0.524793	0.509467	0.394366	0.464174
0.838843	0.423953	0.71831	0.728972
0.57438	0.542634	0.464789	0.476636
0.702479	0.58589	0.380282	0.320872
0.404959	0.367145	0.380282	0.221184
0.326446	0.721363	0.267606	0.314642
0.615702	0.411636	0.56338	0.819315
0.330579	0.451117	0.43662	0.196262
0.342975	0.588424	0.746479	0.831776
0.177686	0.352618	0.71831	0.143302
0.42562	0.518828	0.43662	0.535826
0.578512	0.631167	0.661972	0.501558
0.219008	0.524932	0.384977	0.183801
0.0950413	0.367145	0.173709	0.221184
0.512397	0.648612	0.816901	0.529595
0.107438	0.347639	0.15493	0.0872274
0.590909	0.777196	0.746479	0.598131
0.46281	0.367145	0.15493	0.457944
0.623967	0.39451	0.774648	0.330218
0.272727	0.553958	0.549296	0.588785
0.0909091	0.269314	0.267606	0.105919
0.115702	0.184664	0.309859	0.140187
0.61157	0.784494	0.615023	0.607477
0.57438	0.751183	0.450704	0.757009
0.243802	1	0.661972	0.395639
0.268595	0.114226	0.309859	0.0685358
0.169421	0.287631	0.056338	0.152648
0.619835	0.768234	0.492958	0.841121
0.0413223	0.41579	0.43662	0.23676
0.384298	0.551161	0.28169	0.392523
0.198347	0.381094	0.352113	0.317757
0.421488	0.472836	0.619718	0.660436
0.450413	0.763665	0.356808	0.623053
0.31405	0.299333	0.352113	0.174455
0.285124	0.539745	0.408451	0.392523
0.363636	0.548342	0.605634	0.255452
0.181818	0.385623	0.239437	0.121495
0.367769	0.545499	0.690141	0.352025
0.210744	0.545499	0.71831	0.498442
0.438017	0.628924	0.366197	0.747664
0.27686	0.744772	0.492958	0.23676
0.508264	0.667254	0.380282	0.34891
0.136364	0.151209	0.352113	0.367601
0.334711	0.479786	0.661972	0.361371
0.0909091	0.407432	0.464789	0.168224
0.297521	0.575565	0.577465	0.831776
0.18595	0.524932	0.28169	0.476636
0.227273	0.371856	0.492958	0.205607
0.326446	0.637811	0.197183	0.283489
0.119835	0.493288	0.591549	0.190031
0.442149	0.515735	0.521127	0.302181
0.169421	0.357528	0.323944	0.146417
0.359504	0.536832	0.746479	0.323988
0.553719	0.200267	0.352113	0.364486
0.173554	0.831725	0.600939	0.202492
0.123967	0.376506	0.42723	0.41433
0.132231	0.281631	0.394366	0.0436137
0.35124	0.810919	0.605634	0.53271
0.46281	0.583337	0.676056	0.613707
0.371901	0.493288	0.577465	0.785047
0.524793	0.729904	0.521127	0.23053
0.446281	0.521893	0.422535	0.53271
0.520661	0.663196	0.577465	0.551402
0.5	0.479786	0.774648	0.404984
0.27686	0.439732	0.732394	0.161994
0.400826	0.357528	0.521127	0.517134
0.487603	0.39887	0.549296	0.140187
0.359504	0.483211	0.605634	0.149533
0.0743802	0.39887	0.366197	0.0747664
0.219008	0.332264	0.366197	0.124611
0.706612	0.626667	0.859155	0.741433
0.483471	0.66115	0.661972	0.694704
0.466942	0.615158	0.873239	0.844237
0.0950413	0.512615	0.295775	0.588785
0.18595	0.489961	0.380282	0.498442
0.194215	0.0941632	0.43662	0.165109
0.198347	0.489961	0.352113	0.211838
0.247934	0.489961	0.633803	0.707165
0.256198	0.41579	0.197183	0.389408
0.471074	0.728212	0.661972	0.570093
0.169421	0.332264	0.352113	0.161994
0.231405	0.337464	0.694836	0.258567
0.297521	0.381094	0.211268	0.420561
0.285124	0.39451	0.338028	0.0872274
0.619835	0.679154	0.225352	0.607477
0.227273	0.521893	0.549296	0.401869
0.347107	0.578175	0.413146	0.728972
0.487603	0.385623	0.253521	0.202492
0.495868	0.733263	0.647887	0.688474
0.289256	0.465744	0.699531	0.308411
0.371901	0.642172	0.605634	0.130841
0.0826446	0.299333	0.178404	0.146417
0.309917	0.527945	0.704225	0.722741
0.421488	0.739886	0.408451	0.738318
0.632231	0.615158	0.732394	0.778816
0.31405	0.371856	0.478873	0.47352
0.256198	0.184664	0.366197	0.143302
0.169421	0.316185	0.507042	0.0685358
0.553719	0.316185	0.380282	0.504673
0.210744	0.293531	0.338028	0.311526
0.22314	0.659091	0.206573	0.165109
0.0330579	0.443568	0.295775	0.0809969
0.528926	0.731587	0.704225	0.725857
0.578512	0.755916	0.676056	0.5919
0.561983	0.777196	0.760563	0.866044
0.72314	0.810919	0.816901	0.679128
0.57438	0.469308	0.230047	0.205607
0.475207	0.619807	0.492958	0.389408
0.561983	0.947841	0.774648	0.88785
0.0950413	0.472836	0.43662	0.398754
0.132231	0.465744	0.56338	0.11838
0.252066	0.342589	0.286385	0.199377
0.206612	0.316185	0.633803	0.0778816
0.31405	0.176594	0.225352	0.0436137
0.18595	0.435853	0.887324	0.242991
0.834711	0.619807	0.859155	0.88162
0.0495868	0.207816	0.267606	0.283489
0.454545	0.256548	0.323944	0.373832
0.247934	0.542634	0.389671	0.152648
0.107438	0.151209	0.507042	0.0623053
0.342975	0.575565	0.112676	0.280374
0.68595	0.598383	0.746479	0.744548
0.22314	0.439732	0.352113	0.193146
0.46281	0.518828	0.802817	0.551402
0.380165	0.41579	0.633803	0.317757
0.371901	0.41579	0.230047	0.489097
0.268595	0.89509	0.647887	0.672897
0.252066	0.545499	0.605634	0.127726
0.301653	0.527945	0.507042	0.214953
0.446281	0.70725	0.71831	0.803738
0.119835	0.403177	0.464789	0.121495
0.206612	0.489961	0.112676	0.239875
0.252066	0.423953	0.478873	0.545171
0.417355	0.548342	0.619718	0.747664
0.326446	0.451117	0.43662	0.638629
0.144628	0.222443	0.323944	0.485981
0.260331	0.496584	0.577465	0.4081
0.268595	0.716137	0.394366	0.647975
0.136364	0.411636	0.140845	0.109034
0.322314	0.610446	0.394366	0.604361
0.280992	0.215205	0.549296	0.17134
0.557851	0.721363	0.295775	0.133956
0.640496	0.600829	0.56338	0.956386
0.417355	0.709045	0.71831	0.694704
0.260331	0.243301	0.328638	0.183801
0.702479	0.275527	0.511737	0.545171
0.227273	0.200267	0.43662	0.0934579
0.495868	0.548342	0.295775	0.186916
0.11157	0.269314	0.295775	0.199377
0.31405	0.236485	0.197183	0.0186916
0.202479	0.367145	0.267606	0.323988
0.293388	0.385623	0.394366	0.180685
0.628099	0.650733	0.29108	0.778816
0.252066	0.403177	0.676056	0.124611
0.475207	0.60567	0.596244	0.538941
0.479339	0.769743	0.84507	0.657321
0.198347	0.39887	0.676056	0.71028
0.194215	0.553958	0.295775	0.308411
0.338843	0.332264	0.549296	0.05919
0.227273	0.575565	0.478873	0.457944
0.169421	0.249987	0.323944	0.277259
0.35124	0.588424	0.450704	0.364486
0.595041	0.41579	0.605634	0.261682
0.5	0.533895	0.225352	0.482866
0.256198	0.337464	0.43662	0.370717
0.549587	0.698132	0.676056	0.429907
0.5	0.439732	0.408451	0.380062
0.268595	0.443568	0.239437	0.224299
0.400826	0.774234	0.464789	0.607477
0.214876	0.580766	0.685446	0.514019
0.371901	0.521893	0.56338	0.261682
0.363636	0.595919	0.647887	0.517134
0.46281	0.61281	0.43662	0.302181
0.545455	0.86541	0.784038	0.638629
0.582645	0.999217	0.713615	0.676012
0.318182	0.982366	0.661972	0.694704
0.367769	0.739886	0.507042	0.697819
0.553719	0.810919	0.187793	0.520249
0.31405	0.600829	0.323944	0.330218
0.785124	0.483211	0.577465	0.660436
0.603306	0.479786	0.211268	0.165109
0.132231	0.419895	0.450704	0.342679
0.46281	0.39451	0.633803	0.682243
0.247934	0.326986	0.309859	0.542056
0.747934	0.705445	0.774648	0.76324
0.322314	0.598383	0.577465	0.433022
0.165289	0.243301	0.366197	0.146417
0.161157	0.287631	0.408451	0.221184
0.673554	0.797259	0.309859	0.875389
0.297521	0.50629	0.746479	0.205607
0.219008	0.39887	0.323944	0.588785
0.318182	0.652841	0.253521	0.218069
0.57438	0.390095	0.690141	0.741433
0.429752	0.39451	0.690141	0.476636
0.417355	0.262989	0.830986	0.274143
0.301653	0.512615	0.295775	0.545171
0.334711	0.483211	0.323944	0.35514
0.413223	0.726512	0.591549	0.35514
0.231405	0.49985	0.15493	0.196262
0.268595	0.443568	0.43662	0.383178
0.123967	0.249987	0.28169	0.196262
0.578512	0.755916	0.901408	0.679128
0.190083	0.262989	0.323944	0.143302
0.0702479	0.407432	0.267606	0.161994
0.132231	0.995278	0.309859	0.261682
0.520661	0.771247	0.549296	0.76947
0.309917	0.357528	0.521127	0.109034
0.219008	0.376506	0.394366	0.0903427
0.53719	0.677199	0.535211	0.610592
0.0206612	0.168335	0.352113	0.202492
0.367769	0.542634	0.591549	0.890966
0.42562	0.536832	0.549296	0.797508
0.318182	0.207816	0.577465	0.489097
0.747934	0.49985	0.746479	0.922118
0.252066	0.559486	0.460094	0.102804
0.322314	0.542634	0.380282	0.738318
0.198347	0.60567	0.408451	0.563863
0.871901	0.759036	0.394366	0.647975
0.355372	0.814915	0.521127	0.305296
0.491736	0.465744	0.295775	0.442368
0.123967	0.249987	0.225352	0.11838
0.309917	0.945109	0.661972	0.535826
0.256198	0.443568	0.394366	0.143302
0.305785	0.321627	0.43662	0.445483
0.214876	0.483211	0.183099	0.358255
0.334711	0.593439	0.901408	0.598131
0.607438	0.663196	0.43662	0.299065
0.384298	0.521893	0.535211	0.654206
0.355372	0.572936	0.43662	0.685358
0.198347	0.30504	0.549296	0.046729
0.446281	0.287631	0.699531	0.0841121
0.00413223	0.435853	0.15493	0.246106
0.578512	0.886555	0.366197	0.333333
0.235537	0.41579	0.422535	0.196262
0.231405	0.578175	0.478873	0.137072
0.272727	0.385623	0.661972	0.604361
0.190083	0.367145	0.394366	0.146417
0.404959	0.0836845	0.15493	0.548287
0.252066	0.588424	0.690141	0.264798
0.35124	0.326986	0.112676	0.0809969
0.61157	0.883299	0.704225	0.785047
0.0785124	0.142322	0.197183	0.11838
0.231405	0.326986	0.450704	0.28972
0.169421	0.332264	0.28169	0.137072
0.417355	0.986452	0.690141	0.772586
0.35124	0.608066	0.338028	0.725857
0.227273	0.114226	0.366197	0.0560748
0.330579	0.624395	0.333333	0.538941
0.404959	0.659091	0.323944	0.676012
0.433884	0.637811	0.661972	0.64486
0.520661	0.352618	0.830986	0.46729
0.173554	0.321627	0.225352	0.211838
0.219008	0.545499	0.366197	0.445483
0.719008	0.723088	0.43662	0.778816
0.553719	0.381094	0.746479	0.834891
0.818182	0.626667	0.802817	0.797508
0.0371901	0.269314	0.112676	0.146417
0.702479	0.299333	0.244131	0.358255
0.152893	0.709045	0.901408	0.510903
0.301653	0.603258	0.690141	0.485981
0.239669	0.739886	0.492958	0.573209
0.570248	0.287631	0.28169	0.345794
0.673554	0.509467	0.71831	0.735202
0.342975	0.347639	0.352113	0.274143
0.371901	0.69628	0.441315	0.330218
0.380165	0.542634	0.253521	0.464174
0.652893	0.371856	0.86385	0.722741
0.619835	0.30504	0.15493	0.0934579
0.252066	0.403177	0.352113	0.183801
0.136364	0.200267	0.239437	0.0529595
0.206612	0.357528	0.460094	0.376947
0.409091	0.677199	0.549296	0.582555
0.644628	0.642172	0.676056	0.647975
0.194215	0.545499	0.577465	0.205607
0.38843	0.578175	0.380282	0.267913
0.190083	0.407432	0.126761	0.395639
0.214876	0.622109	0.638498	0.29595
0.367769	0.310657	0.43662	0.130841
0.68595	0.739886	0.816901	0.88785
0.219008	0.385623	0.366197	0.214953
0.128099	0.447363	0.253521	0.492212
0.227273	0.427965	0.549296	0.127726
0.557851	0.699975	0.43662	0.461059
0.115702	0.287631	0.338028	0.146417
0.35124	0.310657	0.492958	0.0747664
0.256198	0.337464	0.295775	0.121495
0.0619835	0.249987	0.253521	0.0716511
0.421488	0.60567	0.704225	0.476636
0.285124	0.41579	0.183099	0.246106
0.285124	0.30504	0.530516	0.333333
0.495868	0.65702	0.464789	0.607477
0.0661157	0.469308	0.126761	0.0996885
0.578512	1	0.586854	0.685358
1	0.615158	0.521127	0.676012
0.293388	0.347639	1	0.595016
0	0.578175	0.225352	0.214953
0.96281	0.593439	0.267606	1
0.305785	0.403177	0.464789	0
0.22314	0	0.366197	0.246106
0.0909091	0.347639	0	0.161994

## Sheet: QUES
0.00671141	0.2	0.0359712	0.0947867
0.00782998	0.225	0.0863309	0.151659
0.0145414	0.075	0.0503597	0.014218
0.0212528	0.1	0.115108	0.00947867
0.0223714	0.4	0.122302	0.113744
0.0302013	0.275	0.0359712	0.265403
0.0324385	0.55	0.165468	0.0947867
0.0346756	0.15	0.122302	0.0189573
0.0380313	0.15	0.129496	0.0473934
0.0425056	0.325	0.100719	0.218009
0.0425056	0.325	0.107914	0.274882
0.0525727	0.975	0.23741	0.189573
0.0548098	0.375	0.0935252	0.293839
0.0592841	0.375	0.151079	0.165877
0.0637584	0.25	0.0359712	0.104265
0.0659955	0.35	0.107914	0.341232
0.0659955	0.4	0.158273	0.374408
0.0682327	0.1	0.129496	0.0379147
0.0693512	0.225	0.215827	0.104265
0.0738255	0.675	0.151079	0.170616
0.0760626	0.35	0.129496	0.36019
0.0760626	0.375	0.165468	0.417062
0.0760626	0.5	0.165468	0.199052
0.0771812	0.525	0.172662	0.199052
0.0816555	0.375	0.143885	0.0853081
0.0883669	0.3	0.0719424	0.0853081
0.0939597	0.525	0.223022	0.199052
0.0950783	0.425	0.165468	0.374408
0.0995526	0.35	0.158273	0.156398
0.10179	0.175	0.280576	0.137441
0.106264	0.35	0.179856	0.137441
0.107383	0.15	0.266187	0.0853081
0.112975	0.35	0.129496	0.327014
0.112975	0.45	0.158273	0.345972
0.114094	0.325	0.122302	0.336493
0.128635	0.4	0.151079	0.379147
0.131991	0.475	0.179856	0.445498
0.135347	0.25	0.143885	0.0900474
0.145414	0.275	0.366906	0.194313
0.151007	0.45	0.172662	0.559242
0.153244	0.475	0.172662	0.672986
0.159955	0.45	0.158273	0.478673
0.161074	0.75	0.273381	0.203791
0.162192	0.3	0.366906	0.151659
0.190157	0.225	0.323741	0.165877
0.218121	0.15	0.323741	0.232227
0.222595	0.225	0.510791	0.184834
0.237136	0.55	0.201439	0.862559
0.243848	0.4	0.438849	0.151659
0.261745	0.775	0.323741	0.236967
0.267338	0.35	0.18705	0.436019
0.269575	0.475	0.561151	0.236967
0.279642	0.9	0.302158	0.71564
0.291946	0.4	0.496403	0.293839
0.409396	0.525	0.748201	0.303318
0.41387	0.45	0.568345	0.35545
0.42953	0.45	0.151079	0.303318
0.436242	0.375	0.726619	0.312796
0.46868	0.525	0.669065	0.388626
0.475391	0.625	0.776978	0.350711
0.557047	0.475	0.94964	0.407583
0.596197	0.625	0.956835	0.450237
0.826622	0.9	0.52518	1
1	0.475	0.661871	0.663507
0	0.075	0.0935252	0
0	0.2	0	0.218009
0.137584	1	0.294964	0.184834
0.279642	0	0.0719424	0.454976
0.495526	0.4	1	0.777251
