# Supplementary material for: Fuzzy-clustering and fuzzy network based interpretable fuzzy model for prediction
Source: Sci Rep. 2022 Sep 29;12:16279. doi: 10.1038/s41598-022-20015-y (PMC9523042; doi:10.1038/s41598-022-20015-y)
Supplement: Supplementary file 1 — Supplementary Information. [file 41598_2022_20015_MOESM1_ESM.zip › matlab functions/bool2relat_v4.m]

function [relatMat]= bool2relat_v4(boolMat, inputLTCounts, outputLTCounts)

% This function converts a Boolean matix representation of a rule base into
% a relative form.
%
% It is called as follows:
%
% [relatMat]= bool2relat_v4(boolMat, inputLTCounts, outputLTCounts)
% 
%  where: 
%
%  - relatMat is the converted rule base.
%
%  - boolRB is the Boolean matrix representation of the rule base that is
%  to be converted.
%  - inputLTCounts is an array that contains the counts of the linguistic
%  terms for each input to the rule base that is to be converted.
%  - outputLTCounts is an array that contains the counts of the linguistic
%  terms for each output from the rule base that is to be converted.

% � Nedyalko Petrov, University of Portsmouth, UK
% email: nedyalko.petrov@port.ac.uk

[h l]=size(boolMat);
a=1;
for i=1:h 
    for j=1:l
        if boolMat(i,j)==1
                inputPerms = generate_permutations(inputLTCounts);
                outputPerms = generate_permutations(outputLTCounts);
                relatMat{a,1}=inputPerms{i};
                relatMat{a,2}=outputPerms{j};
                a=a+1;  
        end
    end   
end
