# Supplementary material for: Fuzzy-clustering and fuzzy network based interpretable fuzzy model for prediction
Source: Sci Rep. 2022 Sep 29;12:16279. doi: 10.1038/s41598-022-20015-y (PMC9523042; doi:10.1038/s41598-022-20015-y)
Supplement: Supplementary file 1 — Supplementary Information. [file 41598_2022_20015_MOESM1_ESM.zip › matlab functions/output_merging_v4.m]

function [boolRB,inputLTCounts,outputLTCounts] = output_merging_v4(boolRB1,inputLTCountsRB1,outputLTCountsRB1,boolRB2,inputLTCountsRB2,outputLTCountsRB2)

% This function performs output merging of two rule bases. It is called as
% follows:
% 
%  [boolRB,inputLTCounts,outputLTCounts] =
%  output_merging_v4(boolRB1,inputLTCountsRB1,outputLTCountsRB1,boolRB2,
%  inputLTCountsRB2,outputLTCountsRB2)
% 
%  where: 
%
%  - boolRB is the Boolean matrix representation of the resultant rule
%  base.
%  - inputLTCounts is an array that contains the counts of the linguistic
%  terms for each input to the resultant rule base.
%  - outputLTCounts is an array that contains the counts of the linguistic
%  terms for each output from the resultant rule base.
% 
%  - boolRB1 is the Boolean matrix representations of the first rule base
%  that is to be merged.
%  - boolRB2 is the Boolean matrix representations of the second rule base
%  that is to be merged.
%  - inputLTCountsRB1 is an array that contains the counts of the
%  linguistic terms for each input to the first rule base that is to be
%  merged.
%  - inputLTCountsRB2 is an array that contains the counts of the
%  linguistic terms for each input to the second rule base that is to be
%  merged.
%  - outputLTCountsRB1 is an array that contains the counts of the
%  linguistic terms for each output from the second rule bases that is to
%  be merged.
%  - outputLTCountsRB2 is an array that contains the counts of the
%  linguistic terms for each output from the second rule bases that is to
%  be merged.
% 
%  Example:
% 
%  boolRB1=[1 1; 1 0; 0 1; 0 0];
%  boolRB2=[0 1; 1 0; 1 0; 0 0];
%  [boolRB,inputLTCounts,outputLTCounts] = output_merging_v4(boolRB1, [2 2],
%  [2], boolRB2, [2 2], [2]);
%  displ_bool_rb(boolRB,inputLTCounts,outputLTCounts);

% � Nedyalko Petrov, University of Portsmouth, UK
% email: nedyalko.petrov@port.ac.uk

% Create a Boolean matrix with rows that represent all possible
% permutations of the linguistic terms of the inputs and columns that
% represent all possible permutations of the linguistic terms of the
% outputs from the resultant rule base

inputLTCounts = inputLTCountsRB1; 
outputLTCounts = cat(2,outputLTCountsRB1,outputLTCountsRB2);
inpPerm = generate_permutations(inputLTCounts);
outPerm = generate_permutations(outputLTCounts);

boolRB = zeros(length(inpPerm),length(outPerm));

% Get the maplet representation of the Boolean matrixes to be merged 
relatRB1=bool2relat_v4(boolRB1,inputLTCountsRB1,outputLTCountsRB1);
relatRB2=bool2relat_v4(boolRB2,inputLTCountsRB2,outputLTCountsRB2);

hpermMat=0;
for i=1:size(relatRB1,1)
    for j=1:size(relatRB2,1)
        if (relatRB1{i,1} == relatRB2{j,1})
            hpermMat=hpermMat+1;
            permMat{hpermMat,1}=relatRB1(i,1);
            permMat{hpermMat,2}=cat(2,relatRB1{i,2},relatRB2{j,2});
        end
    end
end

% Write ones where necessary
for i=1:size(boolRB,1)
    for j=1:size(boolRB,2)
        for k=1:size(permMat,1)
            if min(inpPerm{i}==permMat{k,1}{1}) && min(outPerm{j}==permMat{k,2})
                boolRB(i,j)=1;
            end
        end
    end
end
