# Supplementary material for: Fuzzy-clustering and fuzzy network based interpretable fuzzy model for prediction
Source: Sci Rep. 2022 Sep 29;12:16279. doi: 10.1038/s41598-022-20015-y (PMC9523042; doi:10.1038/s41598-022-20015-y)
Supplement: Supplementary file 1 — Supplementary Information. [file 41598_2022_20015_MOESM1_ESM.zip › raw datasets/diabetes.xlsx]

## Sheet: Sheet1
	age	sex	bmi	bp	s1	s2	s3	s4	s5	s6	outcome
0	0.0380759	0.0506801	0.0616962	0.0218724	-0.0442235	-0.0348208	-0.0434008	-0.00259226	0.0199084	-0.0176461	151
1	-0.00188202	-0.0446416	-0.0514741	-0.0263278	-0.00844872	-0.0191633	0.0744116	-0.0394934	-0.0683297	-0.092204	75
2	0.0852989	0.0506801	0.0444512	-0.00567061	-0.0455995	-0.0341945	-0.0323559	-0.00259226	0.00286377	-0.0259303	141
3	-0.0890629	-0.0446416	-0.011595	-0.0366564	0.0121906	0.0249906	-0.0360376	0.0343089	0.022692	-0.00936191	206
4	0.00538306	-0.0446416	-0.0363847	0.0218724	0.00393485	0.0155961	0.00814208	-0.00259226	-0.0319914	-0.0466409	135
5	-0.0926955	-0.0446416	-0.0406959	-0.0194421	-0.0689906	-0.0792878	0.0412768	-0.0763945	-0.0411804	-0.0963462	97
6	-0.0454725	0.0506801	-0.0471628	-0.0159992	-0.0400956	-0.0248	0.000778808	-0.0394934	-0.0629129	-0.0383567	138
7	0.0635037	0.0506801	-0.00189471	0.0666297	0.0906199	0.108914	0.0228686	0.0177034	-0.0358167	0.00306441	63
8	0.0417084	0.0506801	0.0616962	-0.0400993	-0.0139525	0.00620169	-0.0286743	-0.00259226	-0.0149565	0.0113486	110
9	-0.0709002	-0.0446416	0.0390622	-0.0332136	-0.0125766	-0.0345076	-0.0249927	-0.00259226	0.0677363	-0.013504	310
10	-0.096328	-0.0446416	-0.0838084	0.00810087	-0.103389	-0.0905612	-0.0139477	-0.0763945	-0.0629129	-0.0342146	101
11	0.0271783	0.0506801	0.0175059	-0.0332136	-0.00707277	0.0459715	-0.0654907	0.07121	-0.0964332	-0.0590672	69
12	0.0162807	-0.0446416	-0.02884	-0.00911348	-0.00432087	-0.00976889	0.0449585	-0.0394934	-0.0307512	-0.0424988	179
13	0.00538306	0.0506801	-0.00189471	0.00810087	-0.00432087	-0.0157187	-0.00290283	-0.00259226	0.0383932	-0.013504	185
14	0.045341	-0.0446416	-0.0256066	-0.0125564	0.0176944	-6.12836e-05	0.0817748	-0.0394934	-0.0319914	-0.0756356	118
15	-0.0527376	0.0506801	-0.0180619	0.0804012	0.0892439	0.107662	-0.0397192	0.108111	0.0360558	-0.0424988	171
16	-0.00551455	-0.0446416	0.0422956	0.0494153	0.0245741	-0.0238606	0.0744116	-0.0394934	0.05228	0.0279171	166
17	0.0707688	0.0506801	0.0121169	0.0563011	0.0342058	0.0494162	-0.0397192	0.0343089	0.0273677	-0.0010777	144
18	-0.0382074	-0.0446416	-0.0105172	-0.0366564	-0.0373437	-0.0194765	-0.0286743	-0.00259226	-0.0181183	-0.0176461	97
19	-0.0273098	-0.0446416	-0.0180619	-0.0400993	-0.00294491	-0.0113346	0.0375952	-0.0394934	-0.00894402	-0.0549251	168
20	-0.049105	-0.0446416	-0.0568631	-0.0435422	-0.0455995	-0.0432758	0.000778808	-0.0394934	-0.0119007	0.0154907	68
21	-0.0854304	0.0506801	-0.0223731	0.00121513	-0.0373437	-0.0263658	0.0155054	-0.0394934	-0.0721285	-0.0176461	49
22	-0.0854304	-0.0446416	-0.00405033	-0.00911348	-0.00294491	0.00776743	0.0228686	-0.0394934	-0.0611766	-0.013504	68
23	0.045341	0.0506801	0.0606184	0.0310533	0.028702	-0.0473467	-0.0544458	0.07121	0.133599	0.135612	245
24	-0.0636352	-0.0446416	0.0358287	-0.022885	-0.030464	-0.0188502	-0.00658447	-0.00259226	-0.0259524	-0.0549251	184
25	-0.0672677	0.0506801	-0.0126728	-0.0400993	-0.0153285	0.00463594	-0.0581274	0.0343089	0.019199	-0.0342146	202
26	-0.107226	-0.0446416	-0.0773416	-0.0263278	-0.0896299	-0.0961979	0.0265503	-0.0763945	-0.0425721	-0.0052198	137
27	-0.0236772	-0.0446416	0.0595406	-0.0400993	-0.0428475	-0.0435889	0.0118237	-0.0394934	-0.0159983	0.0403434	85
28	0.0526061	-0.0446416	-0.0212953	-0.074528	-0.0400956	-0.0376391	-0.00658447	-0.0394934	-0.000609254	-0.0549251	131
29	0.0671362	0.0506801	-0.00620595	0.0631868	-0.0428475	-0.0958847	0.0523217	-0.0763945	0.0594238	0.0527697	283
30	-0.0600026	-0.0446416	0.0444512	-0.0194421	-0.00982468	-0.00757685	0.0228686	-0.0394934	-0.0271286	-0.00936191	129
31	-0.0236772	-0.0446416	-0.0654856	-0.0814138	-0.0387197	-0.0536097	0.059685	-0.0763945	-0.0371283	-0.0424988	59
32	0.0344434	0.0506801	0.125287	0.0287581	-0.0538552	-0.0129004	-0.102307	0.108111	0.000271486	0.0279171	341
33	0.0308108	-0.0446416	-0.0503962	-0.00222774	-0.0442235	-0.0899349	0.118591	-0.0763945	-0.0181183	0.00306441	87
34	0.0162807	-0.0446416	-0.06333	-0.0573137	-0.057983	-0.0489124	0.00814208	-0.0394934	-0.0594727	-0.0673514	65
35	0.0489735	0.0506801	-0.0309956	-0.0492803	0.0493413	-0.00413221	0.133318	-0.0535158	0.0213108	0.0196328	102
36	0.0126481	-0.0446416	0.022895	0.0528582	0.00806271	-0.0285578	0.0375952	-0.0394934	0.054724	-0.0259303	265
37	-0.00914709	-0.0446416	0.011039	-0.0573137	-0.0249602	-0.0429626	0.0302319	-0.0394934	0.0170371	-0.0052198	276
38	-0.00188202	0.0506801	0.0713965	0.0976155	0.087868	0.0754075	-0.021311	0.07121	0.071424	0.0237749	252
39	-0.00188202	0.0506801	0.0142725	-0.074528	0.0025589	0.00620169	-0.0139477	-0.00259226	0.019199	0.00306441	90
40	0.00538306	0.0506801	-0.00836158	0.0218724	0.0548451	0.0732155	-0.0249927	0.0343089	0.0125532	0.0941908	100
41	-0.0999606	-0.0446416	-0.0676412	-0.108957	-0.0744945	-0.0727117	0.0155054	-0.0394934	-0.0498685	-0.00936191	55
42	-0.0600026	0.0506801	-0.0105172	-0.0148516	-0.0497273	-0.0235474	-0.0581274	0.0158583	-0.00991896	-0.0342146	61
43	0.0199132	-0.0446416	-0.0234509	-0.0710852	0.0204463	-0.010082	0.118591	-0.0763945	-0.0425721	0.0734802	92
44	0.045341	0.0506801	0.0681631	0.00810087	-0.0167044	0.00463594	-0.0765356	0.07121	0.0324332	-0.0176461	259
45	0.0271783	0.0506801	-0.0353069	0.032201	-0.0112006	0.00150446	-0.0102661	-0.00259226	-0.0149565	-0.050783	53
46	-0.0563701	-0.0446416	-0.011595	-0.0332136	-0.0469754	-0.0476598	0.00446045	-0.0394934	-0.0079794	-0.0880619	190
47	-0.0781653	-0.0446416	-0.0730303	-0.0573137	-0.0841261	-0.0742775	-0.0249927	-0.0394934	-0.0181183	-0.0839198	142
48	0.0671362	0.0506801	-0.0417738	0.0115437	0.0025589	0.00588854	0.0412768	-0.0394934	-0.0594727	-0.0217882	75
49	-0.0418399	0.0506801	0.0142725	-0.00567061	-0.0125766	0.00620169	-0.0728539	0.07121	0.0354619	-0.013504	142
50	0.0344434	-0.0446416	-0.00728377	0.0149866	-0.0442235	-0.037326	-0.00290283	-0.0394934	-0.0213937	0.00720652	155
51	0.0598711	0.0506801	0.0164281	0.0287581	-0.0414716	-0.0291841	-0.0286743	-0.00259226	-0.00239668	-0.0217882	225
52	-0.0527376	-0.0446416	-0.00943939	-0.00567061	0.0397096	0.0447189	0.0265503	-0.00259226	-0.0181183	-0.013504	59
53	-0.00914709	-0.0446416	-0.0159063	0.0700725	0.0121906	0.0221723	0.0155054	-0.00259226	-0.0332488	0.0486276	104
54	-0.049105	-0.0446416	0.0250506	0.00810087	0.0204463	0.0177882	0.0523217	-0.0394934	-0.0411804	0.00720652	182
55	-0.0418399	-0.0446416	-0.0493184	-0.0366564	-0.00707277	-0.022608	0.0854565	-0.0394934	-0.0664881	0.00720652	128
56	-0.0418399	-0.0446416	0.0412178	-0.0263278	-0.0318399	-0.0304367	-0.0360376	0.00294291	0.0336568	-0.0176461	52
57	-0.0273098	-0.0446416	-0.06333	-0.0504279	-0.0896299	-0.10434	0.0523217	-0.0763945	-0.0561576	-0.0673514	37
58	0.0417084	-0.0446416	-0.0644078	0.0356438	0.0121906	-0.0579937	0.181179	-0.0763945	-0.000609254	-0.050783	170
59	0.0635037	0.0506801	-0.0256066	0.0115437	0.0644768	0.0484767	0.0302319	-0.00259226	0.0383932	0.0196328	170
60	-0.0709002	-0.0446416	-0.00405033	-0.0400993	-0.0662387	-0.0786615	0.0523217	-0.0763945	-0.0514005	-0.0342146	61
61	-0.0418399	0.0506801	0.00457217	-0.0538708	-0.0442235	-0.0273052	-0.0802172	0.07121	0.0366458	0.0196328	144
62	-0.0273098	0.0506801	-0.00728377	-0.0400993	-0.0112006	-0.0138398	0.059685	-0.0394934	-0.0823815	-0.0259303	52
63	-0.0345749	-0.0446416	-0.0374625	-0.0607565	0.0204463	0.0434664	-0.0139477	-0.00259226	-0.0307512	-0.0714935	128
64	0.0671362	0.0506801	-0.0256066	-0.0400993	-0.0634868	-0.0598726	-0.00290283	-0.0394934	-0.019197	0.0113486	71
65	-0.0454725	0.0506801	-0.0245288	0.0597439	0.0053108	0.0149698	-0.0544458	0.07121	0.0423449	0.0154907	163
66	-0.00914709	0.0506801	-0.0180619	-0.0332136	-0.0208323	0.0121515	-0.0728539	0.07121	0.000271486	0.0196328	150
67	0.0417084	0.0506801	-0.0148285	-0.0171468	-0.00569682	0.00839372	-0.0139477	-0.00185424	-0.0119007	0.00306441	97
68	0.0380759	0.0506801	-0.0299178	-0.0400993	-0.0332159	-0.0241737	-0.0102661	-0.00259226	-0.0129079	0.00306441	160
69	0.0162807	-0.0446416	-0.046085	-0.00567061	-0.0758704	-0.0614384	-0.0139477	-0.0394934	-0.0514005	0.0196328	178
70	-0.00188202	-0.0446416	-0.0697969	-0.0125564	-0.000193007	-0.00914259	0.0707299	-0.0394934	-0.0629129	0.0403434	48
71	-0.00188202	-0.0446416	0.0336731	0.125158	0.0245741	0.0262432	-0.0102661	-0.00259226	0.0267143	0.0610539	270
72	0.0635037	0.0506801	-0.00405033	-0.0125564	0.103003	0.0487899	0.0560034	-0.00259226	0.0844953	-0.0176461	202
73	0.0126481	0.0506801	-0.0202175	-0.00222774	0.0383337	0.053174	-0.00658447	0.0343089	-0.00514531	-0.00936191	111
74	0.0126481	0.0506801	0.00241654	0.0563011	0.0273261	0.0171619	0.0412768	-0.0394934	0.00371174	0.0734802	85
75	-0.00914709	0.0506801	-0.0309956	-0.0263278	-0.0112006	-0.00100073	-0.021311	-0.00259226	0.00620932	0.0279171	42
76	-0.0309423	0.0506801	0.028284	0.0700725	-0.126781	-0.106845	-0.0544458	-0.0479806	-0.0307512	0.0154907	170
77	-0.096328	-0.0446416	-0.0363847	-0.074528	-0.0387197	-0.0276183	0.0155054	-0.0394934	-0.0740889	-0.0010777	200
78	0.00538306	-0.0446416	-0.0579409	-0.022885	-0.0676147	-0.0683276	-0.0544458	-0.00259226	0.0428957	-0.0839198	252
79	-0.103593	-0.0446416	-0.0374625	-0.0263278	0.0025589	0.0199802	0.0118237	-0.00259226	-0.0683297	-0.0259303	113
80	0.0707688	-0.0446416	0.0121169	0.0425296	0.0713565	0.0534871	0.0523217	-0.00259226	0.0253931	-0.0052198	143
81	0.0126481	0.0506801	-0.0223731	-0.0297707	0.0108146	0.0284352	-0.021311	0.0343089	-0.00608025	-0.0010777	51
82	-0.0164122	-0.0446416	-0.0353069	-0.0263278	0.0328299	0.0171619	0.100183	-0.0394934	-0.0702093	-0.0797777	52
83	-0.0382074	-0.0446416	0.00996123	-0.0469851	-0.059359	-0.0529834	-0.0102661	-0.0394934	-0.0159983	-0.0424988	210
84	0.00175052	-0.0446416	-0.0396181	-0.100923	-0.029088	-0.0301235	0.0449585	-0.0501947	-0.0683297	-0.129483	65
85	0.045341	-0.0446416	0.0713965	0.00121513	-0.00982468	-0.00100073	0.0155054	-0.0394934	-0.0411804	-0.0714935	141
86	-0.0709002	0.0506801	-0.0751859	-0.0400993	-0.0511033	-0.0150924	-0.0397192	-0.00259226	-0.0964332	-0.0342146	55
87	0.045341	-0.0446416	-0.00620595	0.0115437	0.0631008	0.0162224	0.0965014	-0.0394934	0.0428957	-0.0383567	134
88	-0.0527376	0.0506801	-0.0406959	-0.0676423	-0.0318399	-0.0370128	0.0375952	-0.0394934	-0.0345237	0.0693381	42
89	-0.0454725	-0.0446416	-0.0482406	-0.0194421	-0.000193007	-0.0160319	0.0670483	-0.0394934	-0.0247912	0.0196328	111
90	0.0126481	-0.0446416	-0.0256066	-0.0400993	-0.030464	-0.0451547	0.0780932	-0.0763945	-0.0721285	0.0113486	98
91	0.045341	-0.0446416	0.0519959	-0.0538708	0.0631008	0.0647604	-0.0102661	0.0343089	0.037232	0.0196328	164
92	-0.0200447	-0.0446416	0.00457217	0.0976155	0.0053108	-0.0207291	0.0633667	-0.0394934	0.0125532	0.0113486	48
93	-0.049105	-0.0446416	-0.0644078	-0.102071	-0.00294491	-0.0154056	0.0633667	-0.0472426	-0.0332488	-0.0549251	96
94	-0.0781653	-0.0446416	-0.0169841	-0.0125564	-0.000193007	-0.0135267	0.0707299	-0.0394934	-0.0411804	-0.092204	90
95	-0.0709002	-0.0446416	-0.0579409	-0.0814138	-0.0455995	-0.0288709	-0.0434008	-0.00259226	0.0011438	-0.0052198	162
96	0.0562386	0.0506801	0.00996123	0.0494153	-0.00432087	-0.0122741	-0.0434008	0.0343089	0.0607878	0.0320592	150
97	-0.0273098	-0.0446416	0.0886415	-0.0251802	0.0218222	0.0425269	-0.0323559	0.0343089	0.00286377	0.0776223	279
98	0.00175052	0.0506801	-0.00512814	-0.0125564	-0.0153285	-0.0138398	0.00814208	-0.0394934	-0.00608025	-0.0673514	92
99	-0.00188202	-0.0446416	-0.0644078	0.0115437	0.0273261	0.0375165	-0.0139477	0.0343089	0.0117839	-0.0549251	83
100	0.0162807	-0.0446416	0.0175059	-0.022885	0.0603489	0.0444058	0.0302319	-0.00259226	0.037232	-0.0010777	128
101	0.0162807	0.0506801	-0.0450072	0.0631868	0.0108146	-0.000374432	0.0633667	-0.0394934	-0.0307512	0.0362013	102
102	-0.0926955	-0.0446416	0.028284	-0.0159992	0.0369577	0.0249906	0.0560034	-0.0394934	-0.00514531	-0.0010777	302
103	0.0598711	0.0506801	0.0412178	0.0115437	0.0410856	0.0707103	-0.0360376	0.0343089	-0.0109044	-0.0300724	198
104	-0.0273098	-0.0446416	0.0649296	-0.00222774	-0.0249602	-0.0172844	0.0228686	-0.0394934	-0.0611766	-0.0632093	95
105	0.0235458	0.0506801	-0.0320734	-0.0400993	-0.0318399	-0.0216685	-0.0139477	-0.00259226	-0.0109044	0.0196328	53
106	-0.096328	-0.0446416	-0.0762637	-0.0435422	-0.0455995	-0.0348208	0.00814208	-0.0394934	-0.0594727	-0.0839198	134
107	0.0271783	-0.0446416	0.0498403	-0.0550184	-0.00294491	0.040648	-0.0581274	0.0527594	-0.0529588	-0.0052198	144
108	0.0199132	0.0506801	0.045529	0.0299057	-0.0621109	-0.0558017	-0.0728539	0.0269286	0.0456008	0.0403434	232
109	0.0380759	0.0506801	-0.00943939	0.00236275	0.00118295	0.0375165	-0.0544458	0.0501763	-0.0259524	0.106617	81
110	0.0417084	0.0506801	-0.0320734	-0.022885	-0.0497273	-0.0401443	0.0302319	-0.0394934	-0.126097	0.0154907	104
111	0.0199132	-0.0446416	0.00457217	-0.0263278	0.0231982	0.0102726	0.0670483	-0.0394934	-0.0236446	-0.0466409	59
112	-0.0854304	-0.0446416	0.0207393	-0.0263278	0.0053108	0.0196671	-0.00290283	-0.00259226	-0.0236446	0.00306441	246
113	0.0199132	0.0506801	0.0142725	0.0631868	0.0149425	0.0202934	-0.0470825	0.0343089	0.0466608	0.0900487	297
114	0.0235458	-0.0446416	0.110198	0.0631868	0.0135665	-0.0329419	-0.0249927	0.0206554	0.0992402	0.0237749	258
115	-0.0309423	0.0506801	0.00133873	-0.00567061	0.0644768	0.0494162	-0.0470825	0.108111	0.0837968	0.00306441	229
116	0.0489735	0.0506801	0.0584628	0.0700725	0.0135665	0.0206065	-0.021311	0.0343089	0.0220041	0.0279171	275
117	0.0598711	-0.0446416	-0.0212953	0.0872869	0.0452134	0.0315667	-0.0470825	0.07121	0.0791211	0.135612	281
118	-0.0563701	0.0506801	-0.0105172	0.0253152	0.0231982	0.0400217	-0.0397192	0.0343089	0.0206123	0.0569118	179
119	0.0162807	-0.0446416	-0.0471628	-0.00222774	-0.0194563	-0.0429626	0.0339135	-0.0394934	0.0273677	0.0279171	200
120	-0.049105	-0.0446416	0.00457217	0.0115437	-0.0373437	-0.018537	-0.0176294	-0.00259226	-0.0398096	-0.0217882	200
121	0.0635037	-0.0446416	0.0175059	0.0218724	0.00806271	0.021546	-0.0360376	0.0343089	0.0199084	0.0113486	173
122	0.0489735	0.0506801	0.0810968	0.0218724	0.0438375	0.0641342	-0.0544458	0.07121	0.0324332	0.0486276	180
123	0.00538306	0.0506801	0.0347509	-0.00108012	0.152538	0.198788	-0.061809	0.185234	0.0155668	0.0734802	84
124	-0.00551455	-0.0446416	0.0239728	0.00810087	-0.0345918	-0.0388917	0.0228686	-0.0394934	-0.0159983	-0.013504	121
125	-0.00551455	0.0506801	-0.00836158	-0.00222774	-0.0332159	-0.0636304	-0.0360376	-0.00259226	0.0805855	0.00720652	161
126	-0.0890629	-0.0446416	-0.0611744	-0.0263278	-0.0552311	-0.0545491	0.0412768	-0.0763945	-0.0939356	-0.0549251	99
127	0.0344434	0.0506801	-0.00189471	-0.0125564	0.0383337	0.0137172	0.0780932	-0.0394934	0.00455189	-0.0963462	109
128	-0.0527376	-0.0446416	-0.0622522	-0.0263278	-0.00569682	-0.00507166	0.0302319	-0.0394934	-0.0307512	-0.0714935	115
129	0.0090156	-0.0446416	0.0164281	0.004658	0.00943866	0.0105858	-0.0286743	0.0343089	0.0389684	0.119043	268
130	-0.0636352	0.0506801	0.0961862	0.104501	-0.00294491	-0.00475851	-0.00658447	-0.00259226	0.022692	0.0734802	274
131	-0.096328	-0.0446416	-0.0697969	-0.0676423	-0.0194563	-0.0107083	0.0155054	-0.0394934	-0.0468795	-0.0797777	158
132	0.0162807	0.0506801	-0.0212953	-0.00911348	0.0342058	0.0478504	0.000778808	-0.00259226	-0.0129079	0.0237749	107
133	-0.0418399	0.0506801	-0.0536297	-0.0400993	-0.0841261	-0.0717723	-0.00290283	-0.0394934	-0.0721285	-0.0300724	83
134	-0.0745328	-0.0446416	0.0433734	-0.0332136	0.0121906	0.000251865	0.0633667	-0.0394934	-0.0271286	-0.0466409	103
135	-0.00551455	-0.0446416	0.0563071	-0.0366564	-0.0483514	-0.0429626	-0.0728539	0.037999	0.0507815	0.0569118	272
136	-0.0926955	-0.0446416	-0.0816528	-0.0573137	-0.0607349	-0.0680145	0.0486401	-0.0763945	-0.0664881	-0.0217882	85
137	0.00538306	-0.0446416	0.0498403	0.0976155	-0.0153285	-0.016345	-0.00658447	-0.00259226	0.0170371	-0.013504	280
138	0.0344434	0.0506801	0.111276	0.0769583	-0.0318399	-0.0338813	-0.021311	-0.00259226	0.0280165	0.0734802	336
139	0.0235458	-0.0446416	0.0616962	0.0528582	-0.0345918	-0.0489124	-0.0286743	-0.00259226	0.054724	-0.0052198	281
140	0.0417084	0.0506801	0.0142725	0.0425296	-0.030464	-0.00131388	-0.0434008	-0.00259226	-0.0332488	0.0154907	118
141	-0.0273098	-0.0446416	0.0476846	-0.0469851	0.0342058	0.0572449	-0.0802172	0.130252	0.0450662	0.13147	317
142	0.0417084	0.0506801	0.0121169	0.0390867	0.0548451	0.0444058	0.00446045	-0.00259226	0.0456008	-0.0010777	235
143	-0.0309423	-0.0446416	0.00564998	-0.00911348	0.0190703	0.00682798	0.0744116	-0.0394934	-0.0411804	-0.0424988	60
144	0.0308108	0.0506801	0.0466068	-0.0159992	0.0204463	0.0506688	-0.0581274	0.07121	0.00620932	0.00720652	174
145	-0.0418399	-0.0446416	0.128521	0.0631868	-0.0332159	-0.0326287	0.0118237	-0.0394934	-0.0159983	-0.050783	259
146	-0.0309423	0.0506801	0.0595406	0.00121513	0.0121906	0.0315667	-0.0434008	0.0343089	0.0148227	0.00720652	178
147	-0.0563701	-0.0446416	0.0929528	-0.0194421	0.0149425	0.0234249	-0.0286743	0.0254526	0.0260561	0.0403434	128
148	-0.0600026	0.0506801	0.0153503	-0.0194421	0.0369577	0.0481636	0.019187	-0.00259226	-0.0307512	-0.0010777	96
149	-0.049105	0.0506801	-0.00512814	-0.0469851	-0.0208323	-0.0204159	-0.0691723	0.07121	0.0612379	-0.0383567	126
150	0.0235458	-0.0446416	0.0703187	0.0253152	-0.0345918	-0.0144661	-0.0323559	-0.00259226	-0.019197	-0.00936191	288
151	0.00175052	-0.0446416	-0.00405033	-0.00567061	-0.00844872	-0.0238606	0.0523217	-0.0394934	-0.00894402	-0.013504	88
152	-0.0345749	0.0506801	-0.000816894	0.0700725	0.0397096	0.0669525	-0.0654907	0.108111	0.0267143	0.0734802	292
153	0.0417084	0.0506801	-0.0439294	0.0631868	-0.00432087	0.0162224	-0.0139477	-0.00259226	-0.0345237	0.0113486	71
154	0.0671362	0.0506801	0.0207393	-0.00567061	0.0204463	0.0262432	-0.00290283	-0.00259226	0.00864028	0.00306441	197
155	-0.0273098	0.0506801	0.0606184	0.0494153	0.0851161	0.0863677	-0.00290283	0.0343089	0.0378145	0.0486276	186
156	-0.0164122	-0.0446416	-0.0105172	0.00121513	-0.0373437	-0.0357602	0.0118237	-0.0394934	-0.0213937	-0.0342146	25
157	-0.00188202	0.0506801	-0.0331513	-0.0182945	0.0314539	0.0428401	-0.0139477	0.0199174	0.0102256	0.0279171	84
158	-0.0127796	-0.0446416	-0.0654856	-0.0699375	0.00118295	0.0168487	-0.00290283	-0.0070204	-0.0307512	-0.050783	96
159	-0.00551455	-0.0446416	0.0433734	0.0872869	0.0135665	0.00714113	-0.0139477	-0.00259226	0.0423449	-0.0176461	195
160	-0.00914709	-0.0446416	-0.0622522	-0.074528	-0.0235842	-0.0132135	0.00446045	-0.0394934	-0.0358167	-0.0466409	53
161	-0.0454725	0.0506801	0.0638518	0.0700725	0.133274	0.131461	-0.0397192	0.108111	0.0757376	0.0859065	217
162	-0.0527376	-0.0446416	0.0304397	-0.074528	-0.0235842	-0.0113346	-0.00290283	-0.00259226	-0.0307512	-0.0010777	172
163	0.0162807	0.0506801	0.0724743	0.0769583	-0.00844872	0.00557539	-0.00658447	-0.00259226	-0.0236446	0.0610539	131
164	0.045341	-0.0446416	-0.0191397	0.0218724	0.0273261	-0.0135267	0.100183	-0.0394934	0.0177635	-0.013504	214
165	-0.0418399	-0.0446416	-0.0665634	-0.0469851	-0.0373437	-0.0432758	0.0486401	-0.0394934	-0.0561576	-0.013504	59
166	-0.0563701	0.0506801	-0.0600966	-0.0366564	-0.088254	-0.0708328	-0.0139477	-0.0394934	-0.0781409	-0.10463	70
167	0.0707688	-0.0446416	0.0692409	0.0379391	0.0218222	0.00150446	-0.0360376	0.039106	0.0776328	0.106617	220
168	0.00175052	0.0506801	0.0595406	-0.00222774	0.0617249	0.0631947	-0.0581274	0.108111	0.0689822	0.127328	268
169	-0.00188202	-0.0446416	-0.0266844	0.0494153	0.058973	-0.0160319	-0.0470825	0.07121	0.133599	0.0196328	152
170	0.0235458	0.0506801	-0.0202175	-0.0366564	-0.0139525	-0.0150924	0.059685	-0.0394934	-0.0964332	-0.0176461	47
171	-0.0200447	-0.0446416	-0.046085	-0.0986281	-0.0758704	-0.0598726	-0.0176294	-0.0394934	-0.0514005	-0.0466409	74
172	0.0417084	0.0506801	0.0713965	0.00810087	0.0383337	0.0159093	-0.0176294	0.0343089	0.0734101	0.0859065	295
173	-0.0636352	0.0506801	-0.0794972	-0.00567061	-0.0717426	-0.0664488	-0.0102661	-0.0394934	-0.0181183	-0.0549251	101
174	0.0162807	0.0506801	0.00996123	-0.0435422	-0.0965097	-0.0946321	-0.0397192	-0.0394934	0.0170371	0.00720652	151
175	0.0671362	-0.0446416	-0.0385403	-0.0263278	-0.0318399	-0.0263658	0.00814208	-0.0394934	-0.0271286	0.00306441	127
176	0.045341	0.0506801	0.0196615	0.0390867	0.0204463	0.02593	0.00814208	-0.00259226	-0.00330371	0.0196328	237
177	0.0489735	-0.0446416	0.0272062	-0.0251802	0.0231982	0.0184145	-0.061809	0.0800662	0.0722237	0.0320592	225
178	0.0417084	-0.0446416	-0.00836158	-0.0263278	0.0245741	0.0162224	0.0707299	-0.0394934	-0.0483617	-0.0300724	81
179	-0.0236772	-0.0446416	-0.0159063	-0.0125564	0.0204463	0.0412743	-0.0434008	0.0343089	0.0140725	-0.00936191	151
180	-0.0382074	0.0506801	0.00457217	0.0356438	-0.0112006	0.00588854	-0.0470825	0.0343089	0.016305	-0.0010777	107
181	0.0489735	-0.0446416	-0.0428516	-0.0538708	0.0452134	0.0500425	0.0339135	-0.00259226	-0.0259524	-0.0632093	64
182	0.045341	0.0506801	0.00564998	0.0563011	0.0644768	0.089186	-0.0397192	0.07121	0.0155668	-0.00936191	138
183	0.045341	0.0506801	-0.0353069	0.0631868	-0.00432087	-0.00162703	-0.0102661	-0.00259226	0.0155668	0.0569118	185
184	0.0162807	-0.0446416	0.0239728	-0.022885	-0.0249602	-0.0260526	-0.0323559	-0.00259226	0.037232	0.0320592	265
185	-0.0745328	0.0506801	-0.0180619	0.00810087	-0.0194563	-0.0248	-0.0654907	0.0343089	0.0673172	-0.0176461	101
186	-0.0817979	0.0506801	0.0422956	-0.0194421	0.0397096	0.057558	-0.0691723	0.108111	0.0471862	-0.0383567	137
187	-0.0672677	-0.0446416	-0.0547075	-0.0263278	-0.0758704	-0.0821062	0.0486401	-0.0763945	-0.086829	-0.10463	143
188	0.00538306	-0.0446416	-0.00297252	0.0494153	0.0741084	0.0707103	0.0449585	-0.00259226	-0.00149859	-0.00936191	141
189	-0.00188202	-0.0446416	-0.0665634	0.00121513	-0.00294491	0.0030702	0.0118237	-0.00259226	-0.0202887	-0.0259303	79
190	0.0090156	-0.0446416	-0.0126728	0.0287581	-0.0180804	-0.00507166	-0.0470825	0.0343089	0.0233748	-0.0052198	292
191	-0.00551455	0.0506801	-0.0417738	-0.0435422	-0.0799983	-0.0761564	-0.0323559	-0.0394934	0.0102256	-0.00936191	178
192	0.0562386	0.0506801	-0.0309956	0.00810087	0.0190703	0.0212328	0.0339135	-0.0394934	-0.0295276	-0.0590672	91
193	0.0090156	0.0506801	-0.00512814	-0.0641994	0.0699806	0.0838625	-0.0397192	0.07121	0.0395399	0.0196328	116
194	-0.0672677	-0.0446416	-0.0590187	0.032201	-0.0511033	-0.0495387	-0.0102661	-0.0394934	0.00200784	0.0237749	86
195	0.0271783	0.0506801	0.0250506	0.0149866	0.0259501	0.0484767	-0.0397192	0.0343089	0.00783714	0.0237749	122
196	-0.0236772	-0.0446416	-0.046085	-0.0332136	0.0328299	0.0362639	0.0375952	-0.00259226	-0.0332488	0.0113486	72
197	0.0489735	0.0506801	0.00349435	0.0700725	-0.00844872	0.0134041	-0.0544458	0.0343089	0.013316	0.0362013	129
198	-0.0527376	-0.0446416	0.0541515	-0.0263278	-0.0552311	-0.0338813	-0.0139477	-0.0394934	-0.0740889	-0.0590672	142
199	0.0417084	-0.0446416	-0.0450072	0.0344962	0.0438375	-0.0157187	0.0375952	-0.0144006	0.0898987	0.00720652	90
200	0.0562386	-0.0446416	-0.0579409	-0.00796586	0.0520932	0.049103	0.0560034	-0.0214118	-0.0283202	0.0444855	158
201	-0.0345749	0.0506801	-0.0557853	-0.0159992	-0.00982468	-0.00789	0.0375952	-0.0394934	-0.0529588	0.0279171	39
202	0.0816664	0.0506801	0.00133873	0.0356438	0.126395	0.0910649	0.019187	0.0343089	0.0844953	-0.0300724	196
203	-0.00188202	0.0506801	0.0304397	0.0528582	0.0397096	0.0566186	-0.0397192	0.07121	0.0253931	0.0279171	222
204	0.110727	0.0506801	0.00672779	0.0287581	-0.0277121	-0.0072637	-0.0470825	0.0343089	0.00200784	0.0776223	277
205	-0.0309423	-0.0446416	0.0466068	0.0149866	-0.0167044	-0.0470336	0.000778808	-0.00259226	0.0634559	-0.0259303	99
206	0.00175052	0.0506801	0.0261284	-0.00911348	0.0245741	0.038456	-0.021311	0.0343089	0.00943641	0.00306441	196
207	0.0090156	-0.0446416	0.045529	0.0287581	0.0121906	-0.0138398	0.0265503	-0.0394934	0.0461323	0.0362013	202
208	0.0308108	-0.0446416	0.04014	0.0769583	0.0176944	0.0378297	-0.0286743	0.0343089	-0.00149859	0.119043	155
209	0.0380759	0.0506801	-0.0180619	0.0666297	-0.0511033	-0.0166582	-0.0765356	0.0343089	-0.0119007	-0.013504	77
210	0.0090156	-0.0446416	0.0142725	0.0149866	0.0548451	0.0472241	0.0707299	-0.0394934	-0.0332488	-0.0590672	191
211	0.092564	-0.0446416	0.0369065	0.0218724	-0.0249602	-0.0166582	0.000778808	-0.0394934	-0.0225122	-0.0217882	70
212	0.0671362	-0.0446416	0.00349435	0.0356438	0.0493413	0.0312536	0.0707299	-0.0394934	-0.000609254	0.0196328	73
213	0.00175052	-0.0446416	-0.0708747	-0.022885	-0.00156896	-0.00100073	0.0265503	-0.0394934	-0.0225122	0.00720652	49
214	0.0308108	-0.0446416	-0.0331513	-0.022885	-0.0469754	-0.0811667	0.103865	-0.0763945	-0.0398096	-0.0549251	65
215	0.0271783	0.0506801	0.0940306	0.0976155	-0.0345918	-0.0320024	-0.0434008	-0.00259226	0.0366458	0.106617	263
216	0.0126481	0.0506801	0.0358287	0.0494153	0.0534692	0.0741549	-0.0691723	0.145012	0.0456008	0.0486276	248
217	0.0744013	-0.0446416	0.0315175	0.101058	0.0465894	0.0368902	0.0155054	-0.00259226	0.0336568	0.0444855	296
218	-0.0418399	-0.0446416	-0.0654856	-0.0400993	-0.00569682	0.0143435	-0.0434008	0.0343089	0.00702686	-0.013504	214
219	-0.0890629	-0.0446416	-0.0417738	-0.0194421	-0.0662387	-0.0742775	0.00814208	-0.0394934	0.0011438	-0.0300724	185
220	0.0235458	0.0506801	-0.0396181	-0.00567061	-0.0483514	-0.033255	0.0118237	-0.0394934	-0.101644	-0.0673514	78
221	-0.0454725	-0.0446416	-0.0385403	-0.0263278	-0.0153285	0.000878162	-0.0323559	-0.00259226	0.0011438	-0.0383567	93
222	-0.0236772	0.0506801	-0.0256066	0.0425296	-0.0538552	-0.0476598	-0.021311	-0.0394934	0.0011438	0.0196328	252
223	-0.0999606	-0.0446416	-0.0234509	-0.0641994	-0.057983	-0.0601858	0.0118237	-0.0394934	-0.0181183	-0.050783	150
224	-0.0273098	-0.0446416	-0.0665634	-0.1124	-0.0497273	-0.0413969	0.000778808	-0.0394934	-0.0358167	-0.00936191	77
225	0.0308108	0.0506801	0.0325953	0.0494153	-0.0400956	-0.0435889	-0.0691723	0.0343089	0.0630166	0.00306441	208
226	-0.103593	0.0506801	-0.046085	-0.0263278	-0.0249602	-0.0248	0.0302319	-0.0394934	-0.0398096	-0.0549251	77
227	0.0671362	0.0506801	-0.0299178	0.0574487	-0.000193007	-0.0157187	0.0744116	-0.0505637	-0.0384591	0.00720652	108
228	-0.0527376	-0.0446416	-0.0126728	-0.0607565	-0.000193007	0.00808058	0.0118237	-0.00259226	-0.0271286	-0.050783	160
229	-0.0273098	0.0506801	-0.0159063	-0.0297707	0.00393485	-0.000687581	0.0412768	-0.0394934	-0.0236446	0.0113486	53
230	-0.0382074	0.0506801	0.0713965	-0.0573137	0.153914	0.155887	0.000778808	0.071948	0.0502765	0.0693381	220
231	0.0090156	-0.0446416	-0.0309956	0.0218724	0.00806271	0.00870687	0.00446045	-0.00259226	0.00943641	0.0113486	154
232	0.0126481	0.0506801	0.000260918	-0.0114087	0.0397096	0.0572449	-0.0397192	0.0560805	0.0240526	0.0320592	259
233	0.0671362	-0.0446416	0.0369065	-0.0504279	-0.0235842	-0.0345076	0.0486401	-0.0394934	-0.0259524	-0.0383567	90
234	0.045341	-0.0446416	0.0390622	0.0459724	0.00668676	-0.0241737	0.00814208	-0.0125556	0.0643282	0.0569118	246
235	0.0671362	0.0506801	-0.0148285	0.0585963	-0.059359	-0.0345076	-0.061809	0.0129062	-0.00514531	0.0486276	124
236	0.0271783	-0.0446416	0.00672779	0.0356438	0.0796123	0.0707103	0.0155054	0.0343089	0.0406723	0.0113486	67
237	0.0562386	-0.0446416	-0.0687191	-0.0687899	-0.000193007	-0.00100073	0.0449585	-0.0376483	-0.0483617	-0.0010777	72
238	0.0344434	0.0506801	-0.00943939	0.0597439	-0.0359678	-0.00757685	-0.0765356	0.07121	0.0110081	-0.0217882	257
239	0.0235458	-0.0446416	0.0196615	-0.0125564	0.0837401	0.0387691	0.0633667	-0.00259226	0.0660482	0.0486276	262
240	0.0489735	0.0506801	0.07463	0.0666297	-0.00982468	-0.00225332	-0.0434008	0.0343089	0.0336568	0.0196328	275
241	0.0308108	0.0506801	-0.00836158	0.004658	0.0149425	0.0274958	0.00814208	-0.00812743	-0.0295276	0.0569118	177
242	-0.103593	0.0506801	-0.0234509	-0.022885	-0.086878	-0.0677014	-0.0176294	-0.0394934	-0.0781409	-0.0714935	71
243	0.0162807	0.0506801	-0.046085	0.0115437	-0.0332159	-0.0160319	-0.0102661	-0.00259226	-0.0439854	-0.0424988	47
244	-0.0600026	0.0506801	0.0541515	-0.0194421	-0.0497273	-0.0489124	0.0228686	-0.0394934	-0.0439854	-0.0052198	187
245	-0.0273098	-0.0446416	-0.0353069	-0.0297707	-0.0566071	-0.05862	0.0302319	-0.0394934	-0.0498685	-0.129483	125
246	0.0417084	-0.0446416	-0.0320734	-0.0619042	0.0796123	0.0509819	0.0560034	-0.00997249	0.0450662	-0.0590672	78
247	-0.0817979	-0.0446416	-0.0816528	-0.0400993	0.0025589	-0.018537	0.0707299	-0.0394934	-0.0109044	-0.092204	51
248	-0.0418399	-0.0446416	0.0476846	0.0597439	0.127771	0.128016	-0.0249927	0.108111	0.0638931	0.0403434	258
249	-0.0127796	-0.0446416	0.0606184	0.0528582	0.0479653	0.0293747	-0.0176294	0.0343089	0.0702113	0.00720652	215
250	0.0671362	-0.0446416	0.0563071	0.0735154	-0.0139525	-0.0392048	-0.0323559	-0.00259226	0.0757376	0.0362013	303
251	-0.0527376	0.0506801	0.0983418	0.0872869	0.0603489	0.0487899	-0.0581274	0.108111	0.0844953	0.0403434	243
252	0.00538306	-0.0446416	0.0595406	-0.056166	0.0245741	0.0528608	-0.0434008	0.0509144	-0.00421986	-0.0300724	91
253	0.0816664	-0.0446416	0.0336731	0.00810087	0.0520932	0.0566186	-0.0176294	0.0343089	0.0348642	0.0693381	150
254	0.0308108	0.0506801	0.0563071	0.0769583	0.0493413	-0.0122741	-0.0360376	0.07121	0.120053	0.0900487	310
255	0.00175052	-0.0446416	-0.0654856	-0.00567061	-0.00707277	-0.0194765	0.0412768	-0.0394934	-0.00330371	0.00720652	153
256	-0.049105	-0.0446416	0.160855	-0.0469851	-0.029088	-0.0197896	-0.0470825	0.0343089	0.0280165	0.0113486	346
257	-0.0273098	0.0506801	-0.0557853	0.0253152	-0.00707277	-0.0235474	0.0523217	-0.0394934	-0.00514531	-0.050783	63
258	0.0780338	0.0506801	-0.0245288	-0.0423946	0.00668676	0.0528608	-0.0691723	0.0808043	-0.0371283	0.0569118	89
259	0.0126481	-0.0446416	-0.0363847	0.0425296	-0.0139525	0.0129344	-0.0268335	0.00515697	-0.0439854	0.00720652	50
260	0.0417084	-0.0446416	-0.00836158	-0.0573137	0.00806271	-0.0313761	0.151726	-0.0763945	-0.0802365	-0.0176461	39
261	0.0489735	-0.0446416	-0.0417738	0.104501	0.0355818	-0.0257395	0.177497	-0.0763945	-0.0129079	0.0154907	103
262	-0.0164122	0.0506801	0.127443	0.0976155	0.0163184	0.017475	-0.021311	0.0343089	0.0348642	0.00306441	308
263	-0.0745328	0.0506801	-0.0773416	-0.0469851	-0.0469754	-0.0326287	0.00446045	-0.0394934	-0.0721285	-0.0176461	116
264	0.0344434	0.0506801	0.028284	-0.0332136	-0.0455995	-0.00976889	-0.0507641	-0.00259226	-0.0594727	-0.0217882	145
265	-0.0345749	0.0506801	-0.0256066	-0.0171468	0.00118295	-0.00287962	0.00814208	-0.0155077	0.0148227	0.0403434	74
266	-0.0527376	0.0506801	-0.0622522	0.0115437	-0.00844872	-0.0366997	0.122273	-0.0763945	-0.086829	0.00306441	45
267	0.0598711	-0.0446416	-0.000816894	-0.0848566	0.0754844	0.0794784	0.00446045	0.0343089	0.0233748	0.0279171	115
268	0.0635037	0.0506801	0.0886415	0.0700725	0.0204463	0.0375165	-0.0507641	0.07121	0.0293004	0.0734802	264
269	0.0090156	-0.0446416	-0.0320734	-0.0263278	0.0424615	-0.0103952	0.159089	-0.0763945	-0.0119007	-0.0383567	87
270	0.00538306	0.0506801	0.0304397	0.083844	-0.0373437	-0.0473467	0.0155054	-0.0394934	0.00864028	0.0154907	202
271	0.0380759	0.0506801	0.00888341	0.0425296	-0.0428475	-0.0210422	-0.0397192	-0.00259226	-0.0181183	0.00720652	127
272	0.0126481	-0.0446416	0.00672779	-0.056166	-0.0758704	-0.0664488	-0.021311	-0.0376483	-0.0181183	-0.092204	182
273	0.0744013	0.0506801	-0.0202175	0.0459724	0.0741084	0.0328193	-0.0360376	0.07121	0.106354	0.0362013	241
274	0.0162807	-0.0446416	-0.0245288	0.0356438	-0.00707277	-0.00319277	-0.0139477	-0.00259226	0.0155668	0.0154907	66
275	-0.00551455	0.0506801	-0.011595	0.0115437	-0.0222083	-0.0154056	-0.021311	-0.00259226	0.0110081	0.0693381	94
276	0.0126481	-0.0446416	0.0261284	0.0631868	0.125019	0.0916912	0.0633667	-0.00259226	0.0575729	-0.0217882	283
277	-0.0345749	-0.0446416	-0.0590187	0.00121513	-0.0538552	-0.0780353	0.0670483	-0.0763945	-0.0213937	0.0154907	64
278	0.0671362	0.0506801	-0.0363847	-0.0848566	-0.00707277	0.0196671	-0.0544458	0.0343089	0.0011438	0.0320592	102
279	0.0380759	0.0506801	-0.0245288	0.004658	-0.0263361	-0.0263658	0.0155054	-0.0394934	-0.0159983	-0.0259303	200
280	0.0090156	0.0506801	0.0185837	0.0390867	0.0176944	0.0105858	0.019187	-0.00259226	0.016305	-0.0176461	265
281	-0.0926955	0.0506801	-0.0902753	-0.0573137	-0.0249602	-0.0304367	-0.00658447	-0.00259226	0.0240526	0.00306441	94
282	0.0707688	-0.0446416	-0.00512814	-0.00567061	0.087868	0.102965	0.0118237	0.0343089	-0.00894402	0.0279171	230
283	-0.0164122	-0.0446416	-0.0525519	-0.0332136	-0.0442235	-0.0363865	0.019187	-0.0394934	-0.0683297	-0.0300724	181
284	0.0417084	0.0506801	-0.0223731	0.0287581	-0.0662387	-0.0451547	-0.061809	-0.00259226	0.00286377	-0.0549251	156
285	0.0126481	-0.0446416	-0.0202175	-0.0159992	0.0121906	0.0212328	-0.0765356	0.108111	0.0598807	-0.0217882	233
286	-0.0382074	-0.0446416	-0.0547075	-0.0779709	-0.0332159	-0.0864903	0.140681	-0.0763945	-0.019197	-0.0052198	60
287	0.045341	-0.0446416	-0.00620595	-0.0159992	0.125019	0.125198	0.019187	0.0343089	0.0324332	-0.0052198	219
288	0.0707688	0.0506801	-0.0169841	0.0218724	0.0438375	0.0563054	0.0375952	-0.00259226	-0.0702093	-0.0176461	80
289	-0.0745328	0.0506801	0.0552293	-0.0400993	0.0534692	0.053174	-0.0434008	0.07121	0.0612379	-0.0342146	68
290	0.0598711	0.0506801	0.0767856	0.0253152	0.00118295	0.0168487	-0.0544458	0.0343089	0.0299356	0.0444855	332
291	0.0744013	-0.0446416	0.0185837	0.0631868	0.0617249	0.0428401	0.00814208	-0.00259226	0.0580391	-0.0590672	248
292	0.0090156	-0.0446416	-0.0223731	-0.032066	-0.0497273	-0.0686408	0.0780932	-0.0708593	-0.0629129	-0.0383567	84
293	-0.0709002	-0.0446416	0.0929528	0.0126914	0.0204463	0.0425269	0.000778808	0.000359828	-0.0545442	-0.0010777	200
294	0.0235458	0.0506801	-0.0309956	-0.00567061	-0.0167044	0.0177882	-0.0323559	-0.00259226	-0.0740889	-0.0342146	55
295	-0.0527376	0.0506801	0.0390622	-0.0400993	-0.00569682	-0.0129004	0.0118237	-0.0394934	0.016305	0.00306441	85
296	0.0671362	-0.0446416	-0.0611744	-0.0400993	-0.0263361	-0.0244869	0.0339135	-0.0394934	-0.0561576	-0.0590672	89
297	0.00175052	-0.0446416	-0.00836158	-0.0641994	-0.0387197	-0.0244869	0.00446045	-0.0394934	-0.064683	-0.0549251	31
298	0.0235458	0.0506801	-0.0374625	-0.0469851	-0.0910059	-0.0755301	-0.0323559	-0.0394934	-0.0307512	-0.013504	129
299	0.0380759	0.0506801	-0.0137506	-0.0159992	-0.0359678	-0.0219817	-0.0139477	-0.00259226	-0.0259524	-0.0010777	83
300	0.0162807	-0.0446416	0.0735521	-0.0412469	-0.00432087	-0.0135267	-0.0139477	-0.00111622	0.0428957	0.0444855	275
301	-0.00188202	0.0506801	-0.0245288	0.0528582	0.0273261	0.030001	0.0302319	-0.00259226	-0.0213937	0.0362013	65
302	0.0126481	-0.0446416	0.0336731	0.0333486	0.030078	0.0271826	-0.00290283	0.00884709	0.031193	0.0279171	198
303	0.0744013	-0.0446416	0.0347509	0.0941726	0.057597	0.0202934	0.0228686	-0.00259226	0.0738021	-0.0217882	236
304	0.0417084	0.0506801	-0.0385403	0.0528582	0.0768604	0.11643	-0.0397192	0.07121	-0.0225122	-0.013504	253
305	-0.00914709	0.0506801	-0.0396181	-0.0400993	-0.00844872	0.0162224	-0.0654907	0.07121	0.0177635	-0.0673514	124
306	0.0090156	0.0506801	-0.00189471	0.0218724	-0.0387197	-0.0248	-0.00658447	-0.0394934	-0.0398096	-0.013504	44
307	0.0671362	0.0506801	-0.0309956	0.004658	0.0245741	0.0356376	-0.0286743	0.0343089	0.0233748	0.0817644	172
308	0.00175052	-0.0446416	-0.046085	-0.0332136	-0.0731185	-0.0814799	0.0449585	-0.0693833	-0.0611766	-0.0797777	114
309	-0.00914709	0.0506801	0.00133873	-0.00222774	0.0796123	0.070084	0.0339135	-0.00259226	0.0267143	0.0817644	142
310	-0.00551455	-0.0446416	0.0649296	0.0356438	-0.00156896	0.0149698	-0.0139477	0.000728839	-0.0181183	0.0320592	109
311	0.0961965	-0.0446416	0.04014	-0.0573137	0.0452134	0.0606895	-0.021311	0.0361539	0.0125532	0.0237749	180
312	-0.0745328	-0.0446416	-0.0234509	-0.00567061	-0.0208323	-0.014153	0.0155054	-0.0394934	-0.0384591	-0.0300724	144
313	0.0598711	0.0506801	0.0530737	0.0528582	0.0328299	0.0196671	-0.0102661	0.0343089	0.055205	-0.0010777	163
314	-0.0236772	-0.0446416	0.04014	-0.0125564	-0.00982468	-0.00100073	-0.00290283	-0.00259226	-0.0119007	-0.0383567	147
315	0.0090156	-0.0446416	-0.0202175	-0.0538708	0.0314539	0.0206065	0.0560034	-0.0394934	-0.0109044	-0.0010777	97
316	0.0162807	0.0506801	0.0142725	0.00121513	0.00118295	-0.0213554	-0.0323559	0.0343089	0.0749683	0.0403434	220
317	0.0199132	-0.0446416	-0.0342291	0.0551534	0.0672287	0.0741549	-0.00658447	0.0328328	0.0247253	0.0693381	190
318	0.0889314	-0.0446416	0.00672779	0.0253152	0.030078	0.00870687	0.0633667	-0.0394934	0.00943641	0.0320592	109
319	0.0199132	-0.0446416	0.00457217	0.0459724	-0.0180804	-0.0545491	0.0633667	-0.0394934	0.0286607	0.0610539	191
320	-0.0236772	-0.0446416	0.0304397	-0.00567061	0.0823642	0.0920044	-0.0176294	0.07121	0.0330471	0.00306441	122
321	0.0961965	-0.0446416	0.0519959	0.0792535	0.0548451	0.0365771	-0.0765356	0.141322	0.0986464	0.0610539	230
322	0.0235458	0.0506801	0.0616962	0.0620392	0.0245741	-0.0360734	-0.0912621	0.155345	0.133396	0.0817644	242
323	0.0707688	0.0506801	-0.00728377	0.0494153	0.0603489	-0.00444536	-0.0544458	0.108111	0.129019	0.0569118	248
324	0.0308108	-0.0446416	0.00564998	0.0115437	0.0782363	0.0779127	-0.0434008	0.108111	0.0660482	0.0196328	249
325	-0.00188202	-0.0446416	0.0541515	-0.0664947	0.0727325	0.0566186	-0.0434008	0.0848634	0.0844953	0.0486276	192
326	0.045341	0.0506801	-0.00836158	-0.0332136	-0.00707277	0.00119131	-0.0397192	0.0343089	0.0299356	0.0279171	131
327	0.0744013	-0.0446416	0.114509	0.0287581	0.0245741	0.0249906	0.019187	-0.00259226	-0.000609254	-0.0052198	237
328	-0.0382074	-0.0446416	0.0670853	-0.0607565	-0.029088	-0.0232343	-0.0102661	-0.00259226	-0.00149859	0.0196328	78
329	-0.0127796	0.0506801	-0.0557853	-0.00222774	-0.0277121	-0.0291841	0.019187	-0.0394934	-0.0170521	0.0444855	135
330	0.0090156	0.0506801	0.0304397	0.0425296	-0.00294491	0.0368902	-0.0654907	0.07121	-0.0236446	0.0154907	244
331	0.0816664	0.0506801	-0.0256066	-0.0366564	-0.0703666	-0.0464073	-0.0397192	-0.00259226	-0.0411804	-0.0052198	199
332	0.0308108	-0.0446416	0.104809	0.0769583	-0.0112006	-0.0113346	-0.0581274	0.0343089	0.0571042	0.0362013	270
333	0.0271783	0.0506801	-0.00620595	0.0287581	-0.0167044	-0.00162703	-0.0581274	0.0343089	0.0293004	0.0320592	164
334	-0.0600026	0.0506801	-0.0471628	-0.022885	-0.0717426	-0.0576806	-0.00658447	-0.0394934	-0.0629129	-0.0549251	72
335	0.00538306	-0.0446416	-0.0482406	-0.0125564	0.00118295	-0.0066374	0.0633667	-0.0394934	-0.0514005	-0.0590672	96
336	-0.0200447	-0.0446416	0.0854081	-0.0366564	0.0919958	0.0894992	-0.061809	0.145012	0.0809479	0.0527697	306
337	0.0199132	0.0506801	-0.0126728	0.0700725	-0.0112006	0.00714113	-0.0397192	0.0343089	0.00538437	0.00306441	91
338	-0.0636352	-0.0446416	-0.0331513	-0.0332136	0.00118295	0.0240511	-0.0249927	-0.00259226	-0.0225122	-0.0590672	214
339	0.0271783	-0.0446416	-0.00728377	-0.0504279	0.0754844	0.0566186	0.0339135	-0.00259226	0.0434432	0.0154907	95
340	-0.0164122	-0.0446416	-0.0137506	0.132044	-0.00982468	-0.00381907	0.019187	-0.0394934	-0.0358167	-0.0300724	216
341	0.0308108	0.0506801	0.0595406	0.0563011	-0.0222083	0.00119131	-0.0323559	-0.00259226	-0.0247912	-0.0176461	263
342	0.0562386	0.0506801	0.0218172	0.0563011	-0.00707277	0.0181013	-0.0323559	-0.00259226	-0.0236446	0.0237749	178
343	-0.0200447	-0.0446416	0.0185837	0.0907298	0.00393485	0.00870687	0.0375952	-0.0394934	-0.0578001	0.00720652	113
344	-0.107226	-0.0446416	-0.011595	-0.0400993	0.0493413	0.0644473	-0.0139477	0.0343089	0.00702686	-0.0300724	200
345	0.0816664	0.0506801	-0.00297252	-0.0332136	0.0424615	0.0578712	-0.0102661	0.0343089	-0.000609254	-0.0010777	139
346	0.00538306	0.0506801	0.0175059	0.032201	0.127771	0.12739	-0.021311	0.07121	0.0625752	0.0154907	139
347	0.0380759	0.0506801	-0.0299178	-0.074528	-0.0125766	-0.0125872	0.00446045	-0.00259226	0.00371174	-0.0300724	88
348	0.0308108	-0.0446416	-0.0202175	-0.00567061	-0.00432087	-0.0294972	0.0780932	-0.0394934	-0.0109044	-0.0010777	148
349	0.00175052	0.0506801	-0.0579409	-0.0435422	-0.0965097	-0.0470336	-0.0986254	0.0343089	-0.0611766	-0.0714935	88
350	-0.0273098	0.0506801	0.0606184	0.107944	0.0121906	-0.0175976	-0.00290283	-0.00259226	0.0702113	0.135612	243
351	-0.0854304	0.0506801	-0.0406959	-0.0332136	-0.0813742	-0.0695802	-0.00658447	-0.0394934	-0.0578001	-0.0424988	71
352	0.0126481	0.0506801	-0.0719525	-0.0469851	-0.0511033	-0.0971373	0.118591	-0.0763945	-0.0202887	-0.0383567	77
353	-0.0527376	-0.0446416	-0.0557853	-0.0366564	0.0892439	-0.00319277	0.00814208	0.0343089	0.132373	0.00306441	109
354	-0.0236772	0.0506801	0.045529	0.0218724	0.109883	0.0888729	0.000778808	0.0343089	0.0741925	0.0610539	272
355	-0.0745328	0.0506801	-0.00943939	0.0149866	-0.0373437	-0.0216685	-0.0139477	-0.00259226	-0.0332488	0.0113486	60
356	-0.00551455	0.0506801	-0.0331513	-0.0159992	0.00806271	0.0162224	0.0155054	-0.00259226	-0.0283202	-0.0756356	54
357	-0.0600026	0.0506801	0.0498403	0.0184295	-0.0167044	-0.0301235	-0.0176294	-0.00259226	0.0497687	-0.0590672	221
358	-0.0200447	-0.0446416	-0.0848862	-0.0263278	-0.0359678	-0.0341945	0.0412768	-0.0516708	-0.0823815	-0.0466409	90
359	0.0380759	0.0506801	0.00564998	0.032201	0.00668676	0.017475	-0.0249927	0.0343089	0.0148227	0.0610539	311
360	0.0162807	-0.0446416	0.0207393	0.0218724	-0.0139525	-0.0132135	-0.00658447	-0.00259226	0.013316	0.0403434	281
361	0.0417084	-0.0446416	-0.00728377	0.0287581	-0.0428475	-0.0482861	0.0523217	-0.0763945	-0.0721285	0.0237749	182
362	0.0199132	0.0506801	0.104809	0.0700725	-0.0359678	-0.0266789	-0.0249927	-0.00259226	0.00371174	0.0403434	321
363	-0.049105	0.0506801	-0.0245288	6.75073e-05	-0.0469754	-0.0282446	-0.0654907	0.0284047	0.019199	0.0113486	58
364	0.00175052	0.0506801	-0.00620595	-0.0194421	-0.00982468	0.00494909	-0.0397192	0.0343089	0.0148227	0.0983329	262
365	0.0344434	-0.0446416	-0.0385403	-0.0125564	0.00943866	0.00526224	-0.00658447	-0.00259226	0.031193	0.0983329	206
366	-0.0454725	0.0506801	0.137143	-0.0159992	0.0410856	0.0318799	-0.0434008	0.07121	0.0710216	0.0486276	233
367	-0.00914709	0.0506801	0.170555	0.0149866	0.030078	0.0337588	-0.021311	0.0343089	0.0336568	0.0320592	242
368	-0.0164122	0.0506801	0.00241654	0.0149866	0.0218222	-0.010082	-0.0249927	0.0343089	0.0855331	0.0817644	123
369	-0.00914709	-0.0446416	0.0379843	-0.0400993	-0.0249602	-0.00381907	-0.0434008	0.0158583	-0.00514531	0.0279171	167
370	0.0199132	-0.0446416	-0.0579409	-0.0573137	-0.00156896	-0.0125872	0.0744116	-0.0394934	-0.0611766	-0.0756356	63
371	0.0526061	0.0506801	-0.00943939	0.0494153	0.0507172	-0.0191633	-0.0139477	0.0343089	0.119344	-0.0176461	197
372	-0.0273098	0.0506801	-0.0234509	-0.0159992	0.0135665	0.0127778	0.0265503	-0.00259226	-0.0109044	-0.0217882	71
373	-0.0745328	-0.0446416	-0.0105172	-0.00567061	-0.0662387	-0.0570543	-0.00290283	-0.0394934	-0.0425721	-0.0010777	168
374	-0.107226	-0.0446416	-0.0342291	-0.0676423	-0.0634868	-0.0705197	0.00814208	-0.0394934	-0.000609254	-0.0797777	140
375	0.045341	0.0506801	-0.00297252	0.107944	0.0355818	0.0224854	0.0265503	-0.00259226	0.0280165	0.0196328	217
376	-0.00188202	-0.0446416	0.0681631	-0.00567061	0.119515	0.130208	-0.0249927	0.0867085	0.0461323	-0.0010777	121
377	0.0199132	0.0506801	0.00996123	0.0184295	0.0149425	0.0447189	-0.061809	0.07121	0.00943641	-0.0632093	235
378	0.0162807	0.0506801	0.00241654	-0.00567061	-0.00569682	0.0108989	-0.0507641	0.0343089	0.022692	-0.0383567	245
379	-0.00188202	-0.0446416	-0.0385403	0.0218724	-0.108893	-0.115613	0.0228686	-0.0763945	-0.0468795	0.0237749	40
380	0.0162807	-0.0446416	0.0261284	0.0585963	-0.0607349	-0.0442152	-0.0139477	-0.0339582	-0.0514005	-0.0259303	52
381	-0.0709002	0.0506801	-0.0891975	-0.074528	-0.0428475	-0.0257395	-0.0323559	-0.00259226	-0.0129079	-0.0549251	104
382	0.0489735	-0.0446416	0.0606184	-0.022885	-0.0235842	-0.0727117	-0.0434008	-0.00259226	0.104138	0.0362013	132
383	0.00538306	0.0506801	-0.02884	-0.00911348	-0.0318399	-0.0288709	0.00814208	-0.0394934	-0.0181183	0.00720652	88
384	0.0344434	0.0506801	-0.0299178	0.004658	0.0933718	0.086994	0.0339135	-0.00259226	0.0240526	-0.0383567	69
385	0.0235458	0.0506801	-0.0191397	0.0494153	-0.0634868	-0.0611252	0.00446045	-0.0394934	-0.0259524	-0.013504	219
386	0.0199132	-0.0446416	-0.0406959	-0.0159992	-0.00844872	-0.0175976	0.0523217	-0.0394934	-0.0307512	0.00306441	72
387	-0.0454725	-0.0446416	0.0153503	-0.074528	-0.0497273	-0.0172844	-0.0286743	-0.00259226	-0.104365	-0.0756356	201
388	0.0526061	0.0506801	-0.0245288	0.0563011	-0.00707277	-0.00507166	-0.021311	-0.00259226	0.0267143	-0.0383567	110
389	-0.00551455	0.0506801	0.00133873	-0.0848566	-0.0112006	-0.0166582	0.0486401	-0.0394934	-0.0411804	-0.0880619	51
390	0.0090156	0.0506801	0.0692409	0.0597439	0.0176944	-0.0232343	-0.0470825	0.0343089	0.103292	0.0734802	277
391	-0.0236772	-0.0446416	-0.0697969	-0.0641994	-0.059359	-0.0504782	0.019187	-0.0394934	-0.0891369	-0.050783	63
392	-0.0418399	0.0506801	-0.0299178	-0.00222774	0.0218222	0.0365771	0.0118237	-0.00259226	-0.0411804	0.065196	118
393	-0.0745328	-0.0446416	-0.046085	-0.0435422	-0.029088	-0.0232343	0.0155054	-0.0394934	-0.0398096	-0.0217882	69
394	0.0344434	-0.0446416	0.0185837	0.0563011	0.0121906	-0.0545491	-0.0691723	0.07121	0.130081	0.00720652	273
395	-0.0600026	-0.0446416	0.00133873	-0.0297707	-0.00707277	-0.0216685	0.0118237	-0.00259226	0.0318152	-0.0549251	258
396	-0.0854304	0.0506801	-0.0309956	-0.022885	-0.0634868	-0.054236	0.019187	-0.0394934	-0.0964332	-0.0342146	43
397	0.0526061	-0.0446416	-0.00405033	-0.0309183	-0.0469754	-0.0583069	-0.0139477	-0.02584	0.0360558	0.0237749	198
398	0.0126481	-0.0446416	0.0153503	-0.0332136	0.0410856	0.032193	-0.00290283	-0.00259226	0.0450662	-0.0673514	242
399	0.0598711	0.0506801	0.022895	0.0494153	0.0163184	0.0118384	-0.0139477	-0.00259226	0.0395399	0.0196328	232
400	-0.0236772	-0.0446416	0.045529	0.0907298	-0.0180804	-0.0354471	0.0707299	-0.0394934	-0.0345237	-0.00936191	175
401	0.0162807	-0.0446416	-0.0450072	-0.0573137	-0.0345918	-0.0539228	0.0744116	-0.0763945	-0.0425721	0.0403434	93
402	0.110727	0.0506801	-0.0331513	-0.022885	-0.00432087	0.0202934	-0.061809	0.07121	0.0155668	0.0444855	168
403	-0.0200447	-0.0446416	0.097264	-0.00567061	-0.00569682	-0.0238606	-0.021311	-0.00259226	0.0616858	0.0403434	275
404	-0.0164122	-0.0446416	0.0541515	0.0700725	-0.0332159	-0.0279315	0.00814208	-0.0394934	-0.0271286	-0.00936191	293
405	0.0489735	0.0506801	0.123131	0.083844	-0.104765	-0.100895	-0.0691723	-0.00259226	0.0366458	-0.0300724	281
406	-0.0563701	-0.0446416	-0.080575	-0.0848566	-0.0373437	-0.0370128	0.0339135	-0.0394934	-0.0561576	-0.137767	72
407	0.0271783	-0.0446416	0.0929528	-0.0527232	0.00806271	0.0397086	-0.0286743	0.0210245	-0.0483617	0.0196328	140
408	0.0635037	-0.0446416	-0.0503962	0.107944	0.0314539	0.0193539	-0.0176294	0.0236075	0.0580391	0.0403434	189
409	-0.0527376	0.0506801	-0.011595	0.0563011	0.0562211	0.0729023	-0.0397192	0.07121	0.0305665	-0.0052198	181
410	-0.00914709	0.0506801	-0.0277622	0.00810087	0.0479653	0.0372034	-0.0286743	0.0343089	0.0660482	-0.0424988	209
411	0.00538306	-0.0446416	0.0584628	-0.0435422	-0.0731185	-0.0723986	0.019187	-0.0763945	-0.0514005	-0.0259303	136
412	0.0744013	-0.0446416	0.0854081	0.0631868	0.0149425	0.013091	0.0155054	-0.00259226	0.00620932	0.0859065	261
413	-0.0527376	-0.0446416	-0.000816894	-0.0263278	0.0108146	0.00714113	0.0486401	-0.0394934	-0.0358167	0.0196328	113
414	0.0816664	0.0506801	0.00672779	-0.00452299	0.109883	0.117056	-0.0323559	0.0918746	0.054724	0.00720652	131
415	-0.00551455	-0.0446416	0.00888341	-0.0504279	0.0259501	0.0472241	-0.0434008	0.07121	0.0148227	0.00306441	174
416	-0.0273098	-0.0446416	0.080019	0.0987631	-0.00294491	0.0181013	-0.0176294	0.00331192	-0.0295276	0.0362013	257
417	-0.0527376	-0.0446416	0.0713965	-0.074528	-0.0153285	-0.00131388	0.00446045	-0.0214118	-0.0468795	0.00306441	55
418	0.0090156	-0.0446416	-0.0245288	-0.0263278	0.0988756	0.0941964	0.0707299	-0.00259226	-0.0213937	0.00720652	84
419	-0.0200447	-0.0446416	-0.0547075	-0.0538708	-0.0662387	-0.0573675	0.0118237	-0.0394934	-0.0740889	-0.0052198	42
420	0.0235458	-0.0446416	-0.0363847	6.75073e-05	0.00118295	0.0346982	-0.0434008	0.0343089	-0.0332488	0.0610539	146
421	0.0380759	0.0506801	0.0164281	0.0218724	0.0397096	0.0450321	-0.0434008	0.07121	0.0497687	0.0154907	212
422	-0.0781653	0.0506801	0.0778634	0.0528582	0.0782363	0.0644473	0.0265503	-0.00259226	0.0406723	-0.00936191	233
423	0.0090156	0.0506801	-0.0396181	0.0287581	0.0383337	0.0735286	-0.0728539	0.108111	0.0155668	-0.0466409	91
424	0.00175052	0.0506801	0.011039	-0.0194421	-0.0167044	-0.00381907	-0.0470825	0.0343089	0.0240526	0.0237749	111
425	-0.0781653	-0.0446416	-0.0406959	-0.0814138	-0.100638	-0.112795	0.0228686	-0.0763945	-0.0202887	-0.050783	152
426	0.0308108	0.0506801	-0.0342291	0.0436772	0.057597	0.0688314	-0.0323559	0.0575566	0.0354619	0.0859065	120
427	-0.0345749	0.0506801	0.00564998	-0.00567061	-0.0731185	-0.062691	-0.00658447	-0.0394934	-0.045421	0.0320592	67
428	0.0489735	0.0506801	0.0886415	0.0872869	0.0355818	0.021546	-0.0249927	0.0343089	0.0660482	0.13147	310
429	-0.0418399	-0.0446416	-0.0331513	-0.022885	0.0465894	0.0415875	0.0560034	-0.0247329	-0.0259524	-0.0383567	94
430	-0.00914709	-0.0446416	-0.0568631	-0.0504279	0.0218222	0.0453452	-0.0286743	0.0343089	-0.00991896	-0.0176461	183
431	0.0707688	0.0506801	-0.0309956	0.0218724	-0.0373437	-0.0470336	0.0339135	-0.0394934	-0.0149565	-0.0010777	66
432	0.0090156	-0.0446416	0.0552293	-0.00567061	0.057597	0.0447189	-0.00290283	0.0232385	0.0556835	0.106617	173
433	-0.0273098	-0.0446416	-0.0600966	-0.0297707	0.0465894	0.0199802	0.122273	-0.0394934	-0.0514005	-0.00936191	72
434	0.0162807	-0.0446416	0.00133873	0.00810087	0.0053108	0.0108989	0.0302319	-0.0394934	-0.045421	0.0320592	49
435	-0.0127796	-0.0446416	-0.0234509	-0.0400993	-0.0167044	0.00463594	-0.0176294	-0.00259226	-0.0384591	-0.0383567	64
436	-0.0563701	-0.0446416	-0.0741081	-0.0504279	-0.0249602	-0.0470336	0.0928198	-0.0763945	-0.0611766	-0.0466409	48
437	0.0417084	0.0506801	0.0196615	0.0597439	-0.00569682	-0.00256647	-0.0286743	-0.00259226	0.031193	0.00720652	178
438	-0.00551455	0.0506801	-0.0159063	-0.0676423	0.0493413	0.0791653	-0.0286743	0.0343089	-0.0181183	0.0444855	104
439	0.0417084	0.0506801	-0.0159063	0.0172819	-0.0373437	-0.0138398	-0.0249927	-0.0110795	-0.0468795	0.0154907	132
440	-0.0454725	-0.0446416	0.0390622	0.00121513	0.0163184	0.015283	-0.0286743	0.0265596	0.0445284	-0.0259303	220
441	-0.0454725	-0.0446416	-0.0730303	-0.0814138	0.0837401	0.0278089	0.173816	-0.0394934	-0.00421986	0.00306441	57
