# Supplementary material for: Fuzzy-clustering and fuzzy network based interpretable fuzzy model for prediction
Source: Sci Rep. 2022 Sep 29;12:16279. doi: 10.1038/s41598-022-20015-y (PMC9523042; doi:10.1038/s41598-022-20015-y)
Supplement: Supplementary file 1 — Supplementary Information. [file 41598_2022_20015_MOESM1_ESM.zip › raw datasets/QUES.xlsx]

## Sheet: QUES
size1	mpc	rfc	wmc	nom	dac	change
365	2	27	38	24	1	102
174	18	39	4	5	2	85
122	11	29	2	5	1	38
485	20	96	28	31	5	81
310	8	62	31	29	8	55
648	27	150	60	35	12	101
260	14	68	14	25	5	38
365	38	59	2	5	1	157
376	18	86	23	23	8	68
144	24	40	2	5	2	26
211	8	54	13	19	4	24
230	18	38	2	5	1	86
121	10	22	7	4	0	26
245	13	68	17	18	3	47
174	16	32	2	5	1	78
534	23	110	48	38	14	88
250	20	41	2	6	1	124
172	12	22	13	4	0	28
142	13	22	2	4	1	62
210	16	42	9	6	3	35
168	17	38	11	6	0	41
259	32	55	7	6	4	49
128	5	24	3	11	5	9
499	20	38	33	4	1	70
162	41	50	1	5	2	46
181	29	38	2	4	1	42
613	21	149	41	35	9	92
184	23	41	3	5	1	48
356	21	95	22	24	7	56
854	38	90	83	7	0	217
238	42	58	3	5	2	45
211	8	54	13	19	4	24
200	19	40	8	5	2	85
146	8	34	9	15	3	10
233	21	42	5	5	1	100
505	17	118	32	35	8	72
183	22	40	3	5	1	48
188	17	37	10	6	9	24
149	8	35	5	13	4	16
176	6	35	17	20	3	14
183	16	35	2	5	1	82
204	16	39	12	6	3	39
354	16	43	40	7	0	98
349	33	62	15	7	3	56
1009	21	109	62	57	25	146
236	12	37	26	8	1	25
164	17	30	2	5	1	68
199	23	48	9	6	3	48
558	18	156	46	37	6	170
540	27	125	35	32	5	80
252	21	41	2	5	1	148
135	18	34	2	5	2	30
177	11	47	10	19	3	28
206	9	56	12	26	4	35
217	15	34	2	5	1	77
314	11	88	22	25	3	45
153	15	31	2	5	1	52
481	23	121	36	40	5	70
327	24	45	3	6	1	188
216	20	39	2	5	1	79
135	18	34	2	5	2	30
216	16	35	2	5	1	75
153	15	32	2	5	1	64
258	20	39	2	6	1	107
134	6	33	7	15	4	8
115	5	30	6	14	3	6
194	14	27	14	4	2	24
115	10	17	1	4	3	52
333	18	78	22	21	9	38
285	11	62	27	26	7	41
183	17	40	5	5	1	94
