# Supplementary material for: Fuzzy-clustering and fuzzy network based interpretable fuzzy model for prediction
Source: Sci Rep. 2022 Sep 29;12:16279. doi: 10.1038/s41598-022-20015-y (PMC9523042; doi:10.1038/s41598-022-20015-y)
Supplement: Supplementary file 1 — Supplementary Information. [file 41598_2022_20015_MOESM1_ESM.zip › redme.txt]

In the folder "raw datasets", there are  6 datasets that have been used in the relevant Paper 1.
In "6 dataset-standard.xlsx", there are 6 datasets that have been standarded and processed in the relevant Paper 1. 
In the folder "matlab functionss",  there are 8 functions that may be used during dealing with FUZZY NETWORKS. Each function has its example. All the 8 functions developed by Dr. Nedyalko Petrov who directed by Dr. Alexander Gegov( alexander.gegov@port.ac.uk).

Relevant Paper 1:
Wang, X., Chen Y., Jin J. & Zhang B. Fuzzy-clustering and Fuzzy Network based Interpretable Fuzzy Model for Prediction. Scientific Reports, doi:https://doi.org/10.1038/s41598-022-20015-y(2022).

Relevant Paper 2:
Wang, X., Gegov, A., Farzad, A., Chen, Y. & Hu, Q. Fuzzy Network Based Framework for Software Maintainability Prediction. International Journal of Uncertainty Fuzziness and Knowledge-Based Systems 27, 841–862, doi:https://doi.org/10.1142/s0218488519500375 (2019).
